# Supplementary material for: Comparative Analysis of Chloroplast Genomes within Saxifraga (Saxifragaceae) Takes Insights into Their Genomic Evolution and Adaption to the High-Elevation Environment
Source: Genes (Basel). 2022 Sep 19;13(9):1673. doi: 10.3390/genes13091673 (PMC9498722; doi:10.3390/genes13091673)
Supplement: Supplementary file 1 [file genes-13-01673-s001.zip]

Archive with 4 entries (4 files):
- Figure. S1.jpg
- Figure. S2.jpg
- Figure. S3.jpg
- Supplementary Tables.xlsx
