# Supplementary material for: Comparative Analysis of Chloroplast Genomes within Saxifraga (Saxifragaceae) Takes Insights into Their Genomic Evolution and Adaption to the High-Elevation Environment
Source: Genes (Basel). 2022 Sep 19;13(9):1673. doi: 10.3390/genes13091673 (PMC9498722; doi:10.3390/genes13091673)
Supplement: Supplementary file 1 [file genes-13-01673-s001.zip › Supplementary Tables.xlsx]

## Sheet: Table S1
Supplementary Table S1 (A) Pi calculated among seven Saxifraga species. (B) Pi calculated among five Saxifraga species without S. granulata and S. stolonifera.
(A)						(B)
Window	Midpoint	Pi	Theta	S		Window	Midpoint	Pi	Theta	S
1-600	300	0.01159	0.01293	19		1-600	300	0.004	0.004	5
201-800	500	0.01095	0.01224	18		201-800	500	0.00333	0.0032	4
401-1000	700	0.01333	0.01565	23		401-1000	700	0.003	0.0032	4
601-1236	900	0.01571	0.01905	28		601-1224	900	0.00367	0.004	5
801-1468	1100	0.02722	0.03333	49		801-1442	1100	0.014	0.0152	19
1001-1727	1368	0.04524	0.05306	78		1001-1665	1342	0.023	0.0232	29
1237-1927	1568	0.05254	0.06122	90		1225-1865	1542	0.02467	0.0248	31
1469-2127	1827	0.05429	0.06327	93		1443-2065	1765	0.02133	0.0208	26
1728-2336	2027	0.055	0.06463	95		1666-2274	1965	0.02367	0.024	30
1928-2536	2227	0.05722	0.06735	99		1866-2474	2165	0.026	0.0264	33
2128-2736	2436	0.05778	0.06871	101		2066-2674	2374	0.024	0.0248	31
2337-2939	2636	0.04929	0.05986	88		2275-2874	2574	0.01833	0.0192	24
2537-3139	2839	0.04786	0.05782	85		2475-3074	2774	0.01733	0.0184	23
2737-3371	3039	0.04452	0.0551	81		2675-3277	2974	0.01767	0.0192	24
2940-3605	3256	0.04579	0.05578	82		2875-3499	3174	0.022	0.024	30
3140-3816	3488	0.04746	0.05714	84		3075-3710	3380	0.02167	0.0232	29
3372-4028	3711	0.04246	0.04898	72		3278-3910	3610	0.019	0.02	25
3606-4339	3916	0.06254	0.06871	101		3500-4124	3810	0.0195	0.0192	24
3817-4590	4151	0.0754	0.08231	121		3711-4344	4017	0.02517	0.0256	32
4029-4986	4462	0.0904	0.09864	145		3911-4561	4236	0.03017	0.0304	38
4340-5186	4872	0.06151	0.06803	100		4125-4775	4452	0.034	0.0352	44
4591-5456	5086	0.05238	0.06054	89		4345-4975	4661	0.02767	0.0288	36
4987-5665	5330	0.03825	0.04626	68		4562-5187	4875	0.02733	0.028	35
5187-5903	5562	0.04754	0.05918	87		4776-5392	5085	0.01667	0.0176	22
5457-6111	5783	0.04143	0.05102	75		4976-5600	5287	0.023	0.024	30
5666-6567	6011	0.05571	0.06599	97		5188-5818	5493	0.02133	0.0232	29
5904-7185	6235	0.05381	0.06259	92		5393-6025	5716	0.02167	0.0232	29
6112-7436	6696	0.05913	0.06803	100		5601-6227	5918	0.025	0.0256	32
6568-7663	7286	0.04786	0.05714	84		5819-6461	6125	0.03033	0.0312	39
7186-7982	7552	0.04349	0.05238	77		6026-6899	6352	0.03733	0.0384	48
7437-8235	7763	0.05341	0.06259	92		6228-7119	6794	0.031	0.032	40
7664-8545	8117	0.04722	0.05374	79		6462-7344	6999	0.024	0.0248	31
7994-8931	8430	0.06619	0.07143	105		6900-7620	7233	0.015	0.0152	19
8236-9392	8809	0.08056	0.07755	114		7120-7861	7450	0.0275	0.0272	34
8546-9604	9169	0.07937	0.07687	113		7345-8155	7747	0.0315	0.0304	38
8932-9851	9493	0.06389	0.06259	92		7621-8394	7967	0.04083	0.0392	49
9393-10063	9726	0.03349	0.04082	60		7862-8612	8255	0.04017	0.0376	47
9605-10289	9951	0.03952	0.04626	68		8156-8977	8500	0.06067	0.0576	72
9852-10532	10164	0.03873	0.0449	66		8395-9188	8756	0.04933	0.0472	59
10064-10884	10422	0.05214	0.05578	82		8613-9418	9077	0.03683	0.0376	47
10290-11084	10675	0.04603	0.04898	72		8978-9618	9309	0.013	0.0152	19
10541-11284	10984	0.03984	0.04218	62		9189-9820	9518	0.01567	0.0176	22
10885-11484	11184	0.02151	0.02313	34		9419-10027	9720	0.02167	0.0224	28
11085-11684	11384	0.01802	0.02041	30		9619-10334	9927	0.0315	0.0288	36
11285-11884	11584	0.01857	0.02177	32		9821-10534	10143	0.0305	0.028	35
11485-12084	11784	0.01889	0.02177	32		10028-10734	10434	0.02083	0.0184	23
11685-12284	11984	0.02278	0.02517	37		10335-10934	10634	0.00667	0.0072	9
11885-12503	12184	0.0219	0.02313	34		10535-11134	10834	0.00667	0.0072	9
12085-12703	12403	0.02516	0.02857	42		10735-11334	11034	0.00733	0.008	10
12285-12908	12603	0.02444	0.02857	42		10935-11534	11234	0.00767	0.008	10
12504-13148	12803	0.03222	0.03946	58		11135-11734	11434	0.00867	0.0088	11
12704-13363	13027	0.03286	0.04082	60		11335-11953	11634	0.01167	0.0112	14
12909-13591	13253	0.03286	0.04082	60		11535-12153	11834	0.01233	0.012	15
13149-13826	13481	0.0269	0.03333	49		11735-12353	12053	0.01533	0.016	20
13364-14253	13691	0.03087	0.03537	52		11954-12561	12253	0.014	0.0152	19
13592-14478	14153	0.03452	0.0381	56		12154-12772	12453	0.016	0.0176	22
13827-14918	14353	0.04722	0.05102	75		12354-12984	12662	0.01267	0.0136	17
14254-15186	14818	0.06103	0.06939	102		12562-13184	12876	0.011	0.012	15
14479-15434	15047	0.07413	0.08844	130		12773-13492	13084	0.01667	0.016	20
14919-15634	15320	0.0569	0.07007	103		12985-13692	13295	0.013	0.012	15
15187-15834	15534	0.03325	0.04286	63		13185-14114	13592	0.019	0.0176	22
15435-16034	15734	0.0154	0.02041	30		13493-14315	14014	0.01833	0.0176	22
15635-16239	15934	0.02024	0.02517	37		13693-14547	14214	0.0255	0.0248	31
15835-16479	16134	0.02913	0.03333	49		14115-14757	14435	0.0195	0.0192	24
16035-16679	16362	0.03214	0.03673	54		14316-14957	14657	0.01083	0.0112	14
16240-16879	16579	0.0319	0.03741	55		14548-15157	14857	0.00633	0.0072	9
16480-17079	16779	0.02254	0.02721	40		14758-15357	15057	0.004	0.0048	6
16680-17328	16979	0.04087	0.04422	65		14958-15563	15257	0.00967	0.0112	14
16880-17528	17203	0.04841	0.05238	77		15158-15775	15462	0.01283	0.0144	18
17080-17728	17428	0.04714	0.05238	77		15358-15975	15675	0.01383	0.0152	19
17329-17928	17628	0.02532	0.03197	47		15564-16175	15875	0.00883	0.0096	12
17529-18128	17828	0.01595	0.01973	29		15776-16386	16075	0.0185	0.016	20
17729-18329	18028	0.02198	0.02585	38		15976-16606	16275	0.02283	0.0208	26
17929-18529	18229	0.03698	0.0415	61		16176-16806	16493	0.0265	0.0248	31
18129-18729	18429	0.0446	0.05102	75		16387-17006	16706	0.013	0.0144	18
18330-18929	18629	0.05016	0.05918	87		16607-17206	16906	0.00933	0.0104	13
18530-19129	18829	0.04032	0.04898	72		16807-17406	17106	0.00967	0.0096	12
18730-19329	19029	0.03921	0.04626	68		17007-17606	17306	0.01133	0.0112	14
18930-19529	19229	0.03905	0.04354	64		17207-17806	17506	0.01467	0.0152	19
19130-19738	19429	0.04063	0.0449	66		17407-18006	17706	0.01433	0.016	20
19330-19947	19638	0.0431	0.0517	76		17607-18206	17906	0.012	0.0136	17
19530-20150	19838	0.04127	0.0517	76		17807-18406	18106	0.011	0.012	15
19739-20350	20050	0.04198	0.0517	76		18007-18606	18306	0.0145	0.0152	19
19948-20550	20250	0.03167	0.03878	57		18207-18806	18506	0.01917	0.02	25
20151-20750	20450	0.02397	0.02857	42		18407-19006	18706	0.0205	0.0208	26
20351-20950	20650	0.02071	0.02517	37		18607-19206	18906	0.01467	0.0152	19
20551-21150	20850	0.02016	0.02245	33		18807-19406	19106	0.01333	0.0136	17
20751-21350	21050	0.01968	0.02245	33		19007-19606	19306	0.012	0.0128	16
20951-21556	21250	0.01214	0.01429	21		19207-19806	19506	0.00933	0.0096	12
21151-21756	21450	0.01587	0.01973	29		19407-20006	19706	0.008	0.008	10
21351-21956	21656	0.02167	0.02653	39		19607-20206	19906	0.00467	0.0048	6
21557-22156	21856	0.04024	0.04626	68		19807-20406	20106	0.007	0.0072	9
21757-22356	22056	0.03468	0.04014	59		20007-20606	20306	0.00733	0.008	10
21957-22556	22256	0.02857	0.03197	47		20207-20806	20506	0.00867	0.0088	11
22157-22756	22456	0.01286	0.01633	24		20407-21006	20706	0.01267	0.0128	16
22357-22956	22656	0.01413	0.01769	26		20607-21206	20906	0.02067	0.0216	27
22557-23156	22856	0.01397	0.01769	26		20807-21406	21106	0.02067	0.0216	27
22757-23363	23056	0.01921	0.02177	32		21007-21606	21306	0.015	0.016	20
22957-23624	23256	0.02976	0.03333	49		21207-21806	21506	0.006	0.0056	7
23157-23852	23467	0.03897	0.04422	65		21407-22006	21706	0.00467	0.0048	6
23364-24063	23729	0.03817	0.0449	66		21607-22206	21906	0.00533	0.0056	7
23625-24263	23963	0.0281	0.03401	50		21807-22406	22106	0.00767	0.008	10
23853-24463	24163	0.01762	0.02177	32		22007-22613	22306	0.01333	0.0136	17
24064-24663	24363	0.01365	0.01701	25		22207-22850	22510	0.019	0.0184	23
24264-24863	24563	0.01286	0.01633	24		22407-23066	22740	0.02133	0.0216	27
24464-25063	24763	0.01063	0.01361	20		22614-23266	22958	0.018	0.0184	23
24664-25263	24963	0.01143	0.01429	21		22851-23466	23166	0.011	0.012	15
24864-25463	25163	0.01587	0.01837	27		23067-23666	23366	0.00633	0.0064	8
25064-25663	25363	0.02087	0.02449	36		23267-23866	23566	0.00333	0.0032	4
25264-25863	25563	0.02079	0.02449	36		23467-24066	23766	0.004	0.004	5
25464-26063	25763	0.0219	0.02585	38		23667-24266	23966	0.00267	0.0032	4
25664-26263	25963	0.01738	0.01973	29		23867-24466	24166	0.00467	0.0056	7
25864-26469	26163	0.01786	0.02041	30		24067-24666	24366	0.00933	0.0096	12
26064-26669	26369	0.01548	0.01837	27		24267-24866	24566	0.01067	0.0104	13
26264-26869	26569	0.02167	0.02721	40		24467-25066	24766	0.008	0.0072	9
26470-27069	26769	0.02032	0.02585	38		24667-25266	24966	0.00667	0.0072	9
26670-27269	26969	0.01619	0.02109	31		24867-25466	25166	0.00467	0.0056	7
26870-27469	27169	0.01429	0.01837	27		25067-25666	25366	0.006	0.0072	9
27070-27669	27369	0.01444	0.01837	27		25267-25866	25566	0.00433	0.0048	6
27270-27889	27569	0.02476	0.02993	44		25467-26066	25766	0.00833	0.0088	11
27470-28166	27782	0.04317	0.04966	73		25667-26266	25966	0.00833	0.0088	11
27670-28463	28046	0.05714	0.06531	96		25867-26466	26166	0.007	0.0072	9
27890-28729	28345	0.06151	0.07143	105		26067-26666	26366	0.004	0.004	5
28167-28994	28596	0.05262	0.06122	90		26267-26866	26566	0.00567	0.0056	7
28464-29670	28894	0.05603	0.06531	96		26467-27078	26766	0.009	0.0096	12
28730-29881	29142	0.04325	0.05034	74		26667-27291	26971	0.01867	0.02	25
28995-30265	29781	0.04476	0.04898	72		26867-27530	27184	0.02067	0.0224	28
29671-30507	30148	0.02817	0.03061	45		27079-27757	27414	0.02067	0.0224	28
29882-30733	30371	0.04683	0.05102	75		27292-28005	27635	0.01767	0.0192	24
30266-31130	30628	0.04683	0.05646	83		27536-28248	27860	0.02	0.0216	27
30508-31605	31008	0.06357	0.07483	110		27758-28818	28105	0.02	0.0208	26
30734-31814	31402	0.04492	0.05442	80		28006-29025	28718	0.02767	0.0256	32
31131-32240	31705	0.05373	0.06667	98		28249-29241	28918	0.02167	0.0192	24
31606-32481	32001	0.04437	0.05578	82		28819-29474	29136	0.02483	0.0224	28
31815-32686	32381	0.05651	0.06939	102		29026-29685	29366	0.01783	0.0176	22
32241-32911	32585	0.04167	0.04898	72		29242-29951	29575	0.02383	0.0232	29
32482-33297	32801	0.05698	0.06735	99		29475-30233	29800	0.023	0.0232	29
32687-33996	33031	0.05278	0.06122	90		29686-30483	30133	0.01533	0.016	20
32912-34196	33896	0.04413	0.0517	76		29952-30709	30342	0.01283	0.0136	17
33338-34396	34096	0.02	0.02381	35		30234-30949	30603	0.01417	0.0144	18
33997-34596	34296	0.01429	0.01837	27		30484-31149	30823	0.01583	0.016	20
34197-34796	34496	0.01802	0.02177	32		30710-31350	31049	0.014	0.0144	18
34397-34996	34696	0.0181	0.02177	32		30950-31550	31249	0.012	0.0128	16
34597-35196	34896	0.0127	0.01565	23		31150-32247	31450	0.02633	0.028	35
34797-35396	35096	0.00841	0.01088	16		31351-32447	31779	0.02633	0.028	35
34997-35596	35296	0.00468	0.00612	9		31551-32647	32347	0.021	0.0224	28
35197-35796	35496	0.00556	0.0068	10		32248-32847	32547	0.005	0.0056	7
35397-35996	35696	0.00595	0.0068	10		32448-33047	32747	0.006	0.0064	8
35597-36196	35896	0.01024	0.01293	19		32648-33247	32947	0.00733	0.008	10
35797-36396	36096	0.01016	0.01293	19		32848-33447	33147	0.00667	0.0072	9
35997-36620	36296	0.02746	0.03265	48		33048-33647	33347	0.00333	0.004	5
36197-36852	36504	0.03587	0.03946	58		33248-33847	33547	0.00133	0.0016	2
36397-37105	36738	0.04778	0.05442	80		33448-34047	33747	0.00133	0.0016	2
36621-37309	36964	0.03095	0.03605	53		33648-34247	33947	0.00133	0.0016	2
36853-37981	37209	0.03675	0.04558	67		33848-34447	34147	0.002	0.0024	3
37106-38232	37409	0.03548	0.0449	66		34048-34647	34347	0.002	0.0024	3
37310-38461	38110	0.04214	0.05238	77		34248-34847	34547	0.002	0.0024	3
37982-38670	38355	0.03317	0.04218	62		34448-35052	34747	0.01367	0.0128	16
38233-38871	38570	0.02429	0.02993	44		34648-35260	34947	0.01767	0.0176	22
38462-39086	38770	0.0231	0.02925	43		34848-35478	35152	0.019	0.0192	24
38671-39286	38986	0.01722	0.02177	32		35053-35678	35370	0.00933	0.0112	14
38872-39486	39186	0.01881	0.02381	35		35261-35900	35578	0.01167	0.0136	17
39087-39686	39386	0.01254	0.01633	24		35479-36124	35799	0.01367	0.0152	19
39287-39886	39586	0.01238	0.01565	23		35679-36330	36023	0.01267	0.0136	17
39487-40086	39786	0.01317	0.01701	25		35901-36530	36224	0.01	0.0104	13
39687-40286	39986	0.01524	0.01837	27		36125-36730	36430	0.00833	0.0088	11
39887-40486	40186	0.01587	0.01905	28		36331-36934	36630	0.0125	0.0128	16
40087-40686	40386	0.01238	0.01497	22		36531-37134	36834	0.00883	0.0088	11
40287-40886	40586	0.01476	0.01837	27		36731-37334	37034	0.00783	0.008	10
40487-41086	40786	0.01333	0.01701	25		36935-37534	37234	0.00367	0.004	5
40687-41286	40986	0.01222	0.01497	22		37135-37734	37434	0.003	0.0032	4
40887-41486	41186	0.00587	0.00748	11		37335-37934	37634	0.004	0.004	5
41087-41686	41386	0.0046	0.00544	8		37535-38134	37834	0.00433	0.0048	6
41287-41886	41586	0.00825	0.0102	15		37735-38334	38034	0.005	0.0056	7
41487-42086	41786	0.01206	0.01497	22		37935-38534	38234	0.00333	0.004	5
41687-42286	41986	0.01508	0.01905	28		38135-38734	38434	0.002	0.0024	3
41887-42486	42186	0.01159	0.01429	21		38335-38934	38634	0.002	0.0024	3
42087-42686	42386	0.01063	0.01361	20		38535-39134	38834	0.00233	0.0024	3
42287-42886	42586	0.01032	0.01361	20		38735-39334	39034	0.00167	0.0016	2
42487-43086	42786	0.01206	0.01633	24		38935-39534	39234	0.00233	0.0024	3
42687-43286	42986	0.01389	0.01769	26		39135-39734	39434	0.00367	0.004	5
42887-43486	43186	0.01405	0.01701	25		39335-39934	39634	0.005	0.0056	7
43087-43692	43386	0.01667	0.01905	28		39535-40134	39834	0.00633	0.0064	8
43287-44127	43592	0.0331	0.03878	57		39735-40334	40034	0.00467	0.0048	6
43487-44328	43998	0.03119	0.03741	55		39935-40534	40234	0.00467	0.0048	6
43693-44565	44227	0.03937	0.04898	72		40135-40734	40434	0.00267	0.0032	4
44128-44797	44453	0.02651	0.03401	50		40335-40934	40634	0.00267	0.0032	4
44329-45017	44671	0.03587	0.0415	61		40535-41134	40834	0.002	0.0024	3
44566-45218	44913	0.02508	0.02721	40		40735-41334	41034	0.00367	0.004	5
44798-45428	45118	0.02619	0.02789	41		40935-41534	41234	0.008	0.0088	11
45018-45634	45318	0.02079	0.02449	36		41135-41893	41434	0.013	0.0144	18
45219-45844	45534	0.03111	0.03673	54		41335-42093	41789	0.01067	0.012	15
45429-46061	45741	0.03143	0.0381	56		41535-42304	41993	0.01267	0.0136	17
45635-46263	45956	0.02921	0.03537	52		41894-42522	42198	0.00867	0.0088	11
45845-46874	46161	0.03127	0.03878	57		42094-42723	42404	0.01533	0.0152	19
46062-47122	46407	0.03048	0.03878	57		42305-42923	42622	0.00967	0.0096	12
46264-47341	47022	0.04627	0.05986	88		42523-43132	42823	0.01367	0.0144	18
46883-47541	47231	0.03794	0.04898	72		42724-43332	43023	0.01433	0.016	20
47123-47741	47441	0.02905	0.03673	54		42924-43532	43232	0.02	0.0216	27
47342-47942	47641	0.01254	0.01429	21		43133-43746	43432	0.01833	0.0192	24
47542-48377	47841	0.02087	0.02381	35		43333-43946	43644	0.01367	0.0136	17
47742-48807	48063	0.06603	0.07687	113		43533-44227	43846	0.02083	0.02	25
47943-49060	48564	0.09159	0.10544	155		43747-44448	44056	0.02283	0.0224	28
48378-49351	48940	0.10413	0.11905	175		43947-44648	44348	0.0235	0.024	30
48810-49569	49163	0.06627	0.07551	111		44228-44848	44548	0.01033	0.0112	14
49061-49847	49466	0.05651	0.06531	96		44449-45048	44748	0.007	0.008	10
49352-50097	49675	0.04008	0.04898	72		44649-45248	44948	0.00533	0.0056	7
49570-50382	49990	0.05302	0.06259	92		44849-45644	45148	0.007	0.0072	9
49848-50847	50269	0.06627	0.07891	116		45049-45853	45348	0.00933	0.0088	11
50098-51146	50519	0.07222	0.08503	125		45249-46072	45744	0.01567	0.0152	19
50383-51351	50965	0.05865	0.07007	103		45645-46316	45953	0.02633	0.0264	33
50848-51551	51251	0.035	0.0415	61		45854-46596	46204	0.03483	0.0352	44
51147-51769	51451	0.03087	0.03605	53		46073-46807	46428	0.04117	0.0424	53
51352-51986	51651	0.0431	0.04898	72		46317-47027	46707	0.03583	0.0376	47
51552-52186	51871	0.03762	0.04354	64		46597-47275	46907	0.03217	0.0328	41
51770-52386	52086	0.02825	0.03333	49		46808-47498	47164	0.02283	0.0224	28
51987-52592	52286	0.02246	0.02789	41		47028-47712	47376	0.0155	0.0144	18
52187-52792	52486	0.02262	0.02721	40		47276-48143	47598	0.016	0.016	20
52387-53241	52692	0.0346	0.0415	61		47499-48385	48043	0.01867	0.02	25
52593-53836	52892	0.05794	0.06735	99		47713-48585	48257	0.022	0.0232	29
52793-54084	53375	0.07643	0.08844	130		48144-48785	48485	0.01533	0.0168	21
53242-54291	53977	0.07484	0.08435	124		48386-48992	48685	0.01467	0.0144	18
53837-54542	54190	0.05524	0.06122	90		48586-49207	48885	0.01967	0.02	25
54085-54769	54401	0.03889	0.04422	65		48786-49407	49092	0.019	0.0192	24
54292-55002	54646	0.03794	0.04422	65		48993-49607	49307	0.01433	0.0152	19
54543-55366	54897	0.03278	0.03946	58		49208-49810	49507	0.01367	0.0152	19
54770-55566	55266	0.02714	0.03197	47		49408-50010	49710	0.012	0.0136	17
55003-55766	55466	0.01595	0.01973	29		49608-50297	49910	0.01867	0.0208	26
55367-55966	55666	0.00968	0.01224	18		49811-50824	50110	0.0195	0.02	25
55567-56166	55866	0.01302	0.01701	25		50011-51051	50404	0.02617	0.0264	33
55767-56366	56066	0.01302	0.01701	25		50298-51251	50951	0.02583	0.0256	32
55967-56566	56266	0.01333	0.01701	25		50825-51472	51151	0.02333	0.024	30
56167-56766	56466	0.0154	0.01701	25		51052-51681	51352	0.02367	0.024	30
56367-56966	56666	0.01841	0.01973	29		51252-51911	51581	0.02167	0.0216	27
56567-57190	56866	0.01873	0.02041	30		51473-52111	51811	0.02067	0.0208	26
56767-57426	57066	0.03024	0.03741	55		51682-52311	52011	0.01433	0.0144	18
56967-57687	57314	0.04238	0.05306	78		51912-52511	52211	0.009	0.0096	12
57191-57887	57551	0.04302	0.0551	81		52112-52711	52411	0.006	0.0064	8
57427-58087	57787	0.02944	0.0381	56		52312-52911	52611	0.00467	0.0056	7
57688-58287	57987	0.01587	0.02109	31		52512-53111	52811	0.004	0.0048	6
57888-58487	58187	0.01714	0.02177	32		52712-53311	53011	0.003	0.0032	4
58088-58687	58387	0.02032	0.02449	36		52912-53511	53211	0.00433	0.0048	6
58288-58887	58587	0.01817	0.02177	32		53112-53711	53411	0.00367	0.004	5
58488-59087	58787	0.01754	0.02109	31		53312-53911	53611	0.00533	0.0056	7
58688-59287	58987	0.01437	0.01769	26		53512-54121	53811	0.00667	0.0064	8
58888-59542	59187	0.01984	0.02517	37		53712-54340	54013	0.01467	0.0152	19
59088-59796	59393	0.02635	0.03265	48		53912-54571	54240	0.01567	0.0168	21
59288-60241	59654	0.04206	0.0517	76		54122-54771	54471	0.01233	0.0136	17
59543-60441	60141	0.04452	0.05374	79		54341-54971	54671	0.006	0.0064	8
59797-60641	60341	0.04563	0.05578	82		54572-55171	54871	0.00367	0.004	5
60242-60865	60541	0.03262	0.04014	59		54772-55371	55071	0.00567	0.0056	7
60442-61065	60741	0.02937	0.03605	53		54972-55571	55271	0.00467	0.0048	6
60642-61265	60965	0.01683	0.02109	31		55172-55771	55471	0.005	0.0048	6
60866-61465	61165	0.01492	0.01905	28		55372-55971	55671	0.003	0.0032	4
61066-61929	61365	0.01802	0.02381	35		55572-56171	55871	0.00433	0.004	5
61266-62161	61565	0.03087	0.03605	53		55772-56385	56071	0.00467	0.004	5
61466-62375	62044	0.03849	0.04558	67		55972-56841	56279	0.018	0.0192	24
61930-62811	62261	0.04024	0.04558	67		56172-57047	56513	0.02133	0.0224	28
62162-63011	62711	0.03151	0.03878	57		56386-57247	56947	0.025	0.0272	34
62376-63211	62911	0.02881	0.03401	50		56842-57447	57147	0.01467	0.0152	19
62812-63655	63111	0.06095	0.07347	108		57048-57671	57347	0.01133	0.0128	16
63012-63919	63311	0.08087	0.09932	146		57248-57871	57571	0.00667	0.0072	9
63212-64119	63819	0.08405	0.10204	150		57448-58071	57771	0.005	0.0056	7
63656-64319	64019	0.04817	0.05918	87		57672-58271	57971	0.005	0.0056	7
63920-64519	64219	0.02873	0.03265	48		57872-58485	58171	0.011	0.012	15
64120-64796	64419	0.02254	0.02789	41		58072-58696	58371	0.01933	0.0192	24
64320-64996	64690	0.02135	0.02721	40		58272-58904	58596	0.02333	0.0224	28
64520-65196	64896	0.02294	0.02993	44		58486-59293	58798	0.01867	0.0176	22
64797-65396	65096	0.02643	0.03333	49		58697-59493	59193	0.013	0.0128	16
64997-65596	65296	0.02468	0.02993	44		58905-59693	59393	0.01167	0.012	15
65197-65798	65496	0.02833	0.03129	46		59294-60097	59593	0.01883	0.0176	22
65397-66119	65696	0.04857	0.0483	71		59494-60297	59802	0.01683	0.016	20
65597-66365	65906	0.08706	0.08231	121		59694-60497	60197	0.0175	0.0168	21
65799-66574	66248	0.07675	0.07279	107		60098-60697	60397	0.01	0.0104	13
66120-66780	66465	0.05238	0.05034	74		60298-60897	60597	0.01033	0.0104	13
66366-66980	66680	0.01111	0.01429	21		60498-61156	60797	0.009	0.0088	11
66575-67254	66880	0.01365	0.01701	25		60698-61362	61056	0.00633	0.0064	8
66781-67705	67080	0.02619	0.03265	48		60898-61562	61262	0.005	0.0048	6
66981-67988	67566	0.04556	0.05374	79		61157-61762	61462	0.00367	0.004	5
67255-68262	67841	0.0677	0.07823	115		61363-61962	61662	0.00567	0.0064	8
67706-68570	68147	0.06206	0.07143	105		61563-62162	61862	0.01067	0.012	15
67989-68802	68470	0.05619	0.06531	96		61763-62381	62062	0.03	0.0288	36
68263-69038	68695	0.04127	0.0483	71		61963-62623	62264	0.04617	0.044	55
68571-69350	68902	0.04738	0.0551	81		62163-62823	62518	0.04517	0.0416	52
68803-69640	69143	0.04421	0.05442	80		62382-63023	62723	0.02517	0.024	30
69039-70110	69454	0.04563	0.05646	83		62624-63223	62923	0.007	0.0064	8
69351-70320	69740	0.04294	0.0517	76		62824-63423	63123	0.00367	0.004	5
69641-70525	70220	0.03897	0.04558	67		63024-63623	63323	0.00333	0.0032	4
70116-70763	70420	0.03587	0.04422	65		63224-63935	63523	0.015	0.0144	18
70321-70963	70663	0.02571	0.03401	50		63424-64155	63733	0.0185	0.0176	22
70526-71214	70863	0.04817	0.0585	86		63624-64404	64043	0.02917	0.0296	37
70764-71421	71070	0.05056	0.05782	85		63936-64681	64277	0.02617	0.0264	33
70964-71621	71321	0.05	0.05578	82		64156-64901	64505	0.031	0.0328	41
71215-71878	71521	0.03222	0.03333	49		64405-65108	64790	0.02167	0.0224	28
71422-72107	71721	0.02833	0.03061	45		64682-65330	65002	0.02083	0.0216	27
71622-72309	72001	0.02992	0.03265	48		64902-65599	65230	0.02433	0.0248	31
71879-72589	72209	0.02595	0.02993	44		65109-65842	65498	0.02433	0.0248	31
72108-72835	72483	0.0427	0.04898	72		65331-66235	65734	0.02517	0.0264	33
72310-73035	72697	0.04214	0.04966	73		65600-66440	65942	0.018	0.0192	24
72590-73307	72935	0.04357	0.0517	76		65843-66640	66340	0.01733	0.0184	23
72836-73530	73148	0.04635	0.05306	78		66236-66860	66540	0.01	0.0112	14
73036-73750	73413	0.0454	0.05102	75		66441-67060	66760	0.00567	0.0064	8
73308-73950	73647	0.03937	0.04286	63		66641-67271	66960	0.01367	0.016	20
73531-74198	73850	0.02849	0.03333	49		66861-67471	67161	0.01967	0.0224	28
73751-74589	74050	0.03532	0.0415	61		67061-67671	67371	0.01867	0.0208	26
73951-74824	74307	0.04651	0.05374	79		67272-67875	67571	0.016	0.016	20
74199-75133	74708	0.03865	0.04354	64		67472-68119	67771	0.015	0.0136	17
74590-75333	74925	0.04095	0.04762	70		67672-68319	68019	0.017	0.0152	19
74825-75535	75233	0.02683	0.03333	49		67876-68537	68219	0.019	0.0176	22
75134-75735	75435	0.02484	0.03129	46		68120-68755	68433	0.01867	0.0176	22
75334-75935	75635	0.01444	0.01769	26		68320-68955	68637	0.02	0.02	25
75536-76135	75835	0.0181	0.02245	33		68538-69165	68855	0.01717	0.0176	22
75736-76335	76035	0.01778	0.02313	34		68756-69425	69055	0.0175	0.0192	24
75936-76535	76235	0.01984	0.02585	38		68956-69640	69324	0.02117	0.0216	27
76136-76735	76435	0.01794	0.02313	34		69166-69840	69533	0.015	0.0152	19
76336-76946	76635	0.02206	0.02585	38		69426-70040	69740	0.011	0.0104	13
76536-77177	76835	0.02762	0.03333	49		69641-70253	69940	0.01133	0.012	15
76736-77390	77056	0.02762	0.03333	49		69841-70453	70144	0.016	0.016	20
76947-77599	77283	0.02254	0.02857	42		70041-70679	70353	0.02067	0.0208	26
77178-77841	77499	0.02048	0.02653	39		70254-70879	70568	0.01667	0.0168	21
77391-78069	77705	0.03183	0.03741	55		70454-71160	70779	0.01533	0.0168	21
77600-78363	77942	0.04103	0.04626	68		70680-71360	71060	0.01033	0.012	15
77842-78628	78230	0.05024	0.05578	82		70880-71560	71260	0.00767	0.0088	11
78070-78829	78474	0.04111	0.04626	68		71161-71760	71460	0.006	0.0064	8
78364-79029	78729	0.03214	0.03673	54		71361-71960	71660	0.00533	0.0056	7
78629-79229	78929	0.01579	0.01769	26		71561-72160	71860	0.005	0.0056	7
78830-79453	79129	0.01992	0.02449	36		71761-72360	72060	0.00567	0.0064	8
79030-79654	79329	0.02	0.02517	37		71961-72560	72260	0.005	0.0056	7
79230-79865	79554	0.02611	0.03265	48		72161-72760	72460	0.00533	0.0056	7
79454-80083	79756	0.02976	0.03469	51		72361-72971	72660	0.008	0.008	10
79655-80311	79965	0.03556	0.0415	61		72561-73188	72871	0.01033	0.0104	13
79866-80511	80199	0.03405	0.03878	57		72761-73388	73088	0.01333	0.0144	18
80084-80711	80411	0.02373	0.02789	41		72972-73588	73288	0.009	0.0104	13
80312-80921	80611	0.01635	0.02041	30		73189-73793	73488	0.00933	0.0112	14
80512-81170	80811	0.02222	0.02789	41		73389-74055	73693	0.01367	0.0136	17
80712-81376	81070	0.03325	0.0381	56		73589-74275	73901	0.022	0.0216	27
80922-81576	81276	0.03579	0.04082	60		73794-74501	74155	0.0235	0.0224	28
81171-81776	81476	0.03373	0.03741	55		74056-74701	74387	0.0145	0.0144	18
81377-81976	81676	0.02484	0.02925	43		74276-74901	74601	0.00667	0.0064	8
81577-82246	81876	0.02611	0.03061	45		74502-75101	74801	0.00183	0.0016	2
81777-82446	82146	0.02175	0.02653	39		74702-75301	75001	0.00317	0.0032	4
81977-82648	82346	0.02897	0.03605	53		74902-75503	75201	0.006	0.0064	8
82247-82859	82546	0.03468	0.04082	60		75102-75707	75401	0.00967	0.0104	13
82447-83097	82759	0.05175	0.05714	84		75302-75913	75607	0.01667	0.0168	21
82649-83300	82997	0.04817	0.04966	73		75504-76116	75813	0.01767	0.0176	22
82860-83500	83197	0.0496	0.05034	74		75708-76316	76013	0.01733	0.0168	21
83098-83700	83400	0.03794	0.04082	60		75914-76516	76216	0.01067	0.0104	13
83301-83963	83600	0.04333	0.05034	74		76117-76726	76416	0.00567	0.0056	7
83501-84163	83806	0.03683	0.0449	66		76317-76939	76616	0.00817	0.008	10
83701-84375	84063	0.03167	0.03946	58		76517-77139	76839	0.0125	0.012	15
83964-84605	84263	0.02921	0.03537	52		76727-77339	77039	0.01517	0.0144	18
84164-84805	84505	0.02659	0.03333	49		76940-77539	77239	0.01433	0.0136	17
84376-85321	84705	0.03103	0.0381	56		77140-77739	77439	0.01167	0.012	15
84606-85534	84905	0.03579	0.0449	66		77340-78009	77639	0.01233	0.0128	16
84806-85791	85429	0.05143	0.0585	86		77540-78209	77839	0.01033	0.0112	14
85322-86053	85666	0.05841	0.06667	98		77740-78409	78109	0.01367	0.0144	18
85535-86318	85903	0.06508	0.07075	104		78010-78622	78309	0.022	0.024	30
85792-86518	86203	0.04881	0.05578	82		78210-78840	78522	0.03267	0.0344	43
86054-86718	86418	0.0404	0.04558	67		78410-79040	78722	0.028	0.0296	37
86319-86918	86618	0.02135	0.02653	39		78623-79240	78940	0.024	0.024	30
86519-87141	86818	0.02937	0.0381	56		78841-79440	79140	0.013	0.0136	17
86719-87341	87027	0.02746	0.03605	53		79041-79650	79340	0.01933	0.02	25
86919-87555	87241	0.03635	0.04694	69		79241-79855	79540	0.015	0.0168	21
87142-87755	87441	0.02698	0.03401	50		79441-80055	79755	0.014	0.0152	19
87342-87981	87655	0.02587	0.03197	47		79656-80286	79955	0.01	0.0104	13
87556-88181	87881	0.01429	0.01701	25		79856-80486	80186	0.006	0.0056	7
87756-88381	88081	0.01111	0.01224	18		80056-80686	80386	0.00833	0.008	10
87982-88581	88281	0.00683	0.0068	10		80287-81094	80586	0.00833	0.0088	11
88182-88781	88481	0.0054	0.00544	8		80487-81334	80994	0.01533	0.016	20
88382-88981	88681	0.00587	0.0068	10		80687-81536	81214	0.01933	0.0192	24
88582-89181	88881	0.00365	0.00476	7		81095-81779	81436	0.02367	0.024	30
88782-89381	89081	0.0081	0.0102	15		81335-81979	81655	0.023	0.0232	29
88982-89587	89281	0.01016	0.01224	18		81537-82179	81879	0.01933	0.0208	26
89182-89787	89481	0.01159	0.01429	21		81780-82379	82079	0.014	0.0144	18
89382-89987	89687	0.00905	0.01156	17		81980-82579	82279	0.01033	0.0112	14
89588-90187	89887	0.00952	0.01224	18		82180-82779	82479	0.00733	0.008	10
89788-90387	90087	0.01079	0.01361	20		82380-82980	82679	0.00933	0.0096	12
89988-90587	90287	0.01159	0.01429	21		82580-83187	82879	0.00867	0.0088	11
90188-90787	90487	0.00841	0.0102	15		82780-83409	83087	0.00933	0.0096	12
90388-90987	90687	0.00825	0.00884	13		82981-83609	83287	0.00567	0.0064	8
90588-91187	90887	0.00746	0.00816	12		83188-83809	83509	0.00433	0.0048	6
90788-91387	91087	0.0081	0.00884	13		83410-84009	83709	0.004	0.004	5
90988-91593	91287	0.00889	0.01156	17		83610-84209	83909	0.00433	0.004	5
91188-91793	91487	0.01175	0.01497	22		83810-84409	84109	0.00367	0.0032	4
91388-92023	91693	0.01222	0.01633	24		84010-84609	84309	0.002	0.0016	2
91594-92223	91902	0.01079	0.01429	21		84210-84809	84509	0.00133	0.0016	2
91794-92423	92123	0.00746	0.0102	15		84410-85009	84709	0.00533	0.0056	7
92024-92629	92323	0.00778	0.0102	15		84610-85209	84909	0.006	0.0064	8
92224-92829	92529	0.00873	0.01088	16		84810-85409	85109	0.00533	0.0056	7
92424-93029	92729	0.00937	0.01224	18		85010-85609	85309	0.00233	0.0024	3
92630-93235	92929	0.01206	0.01361	20		85210-85809	85509	0.00233	0.0024	3
92830-93435	93135	0.0146	0.01633	24		85410-86009	85709	0.003	0.0032	4
93030-93668	93335	0.01952	0.02109	31		85610-86209	85909	0.002	0.0024	3
93236-93886	93541	0.01746	0.01973	29		85810-86409	86109	0.00267	0.0032	4
93436-94086	93786	0.01397	0.01633	24		86010-86609	86309	0.00233	0.0024	3
93687-94286	93986	0.00857	0.00952	14		86210-86809	86509	0.00233	0.0024	3
93887-94519	94186	0.01024	0.01088	16		86410-87009	86709	0.00333	0.0032	4
94087-94719	94386	0.01151	0.01224	18		86610-87209	86909	0.003	0.0032	4
94287-94919	94619	0.01151	0.01361	20		86810-87418	87109	0.003	0.0032	4
94520-95119	94819	0.00746	0.0102	15		87010-87618	87309	0.00067	0.0008	1
94720-95328	95019	0.00857	0.01088	16		87210-87818	87518	0.00067	0.0008	1
94920-95528	95219	0.01079	0.01361	20		87419-88024	87718	0.00133	0.0016	2
95120-95743	95428	0.01159	0.01429	21		87619-88224	87918	0.002	0.0024	3
95329-95943	95634	0.01	0.01293	19		87819-88424	88124	0.002	0.0024	3
95529-96143	95843	0.00794	0.00884	13		88025-88624	88324	0.003	0.0032	4
95744-96348	96043	0.01032	0.01156	17		88225-88824	88524	0.00733	0.0072	9
95944-96934	96243	0.0127	0.01497	22		88425-89024	88724	0.01133	0.0112	14
96144-97134	96453	0.01111	0.01429	21		88625-89224	88924	0.013	0.0136	17
96349-97416	97034	0.01579	0.01837	27		88825-89424	89124	0.01067	0.012	15
96935-97637	97288	0.01484	0.01701	25		89025-89624	89324	0.006	0.0072	9
97135-97837	97537	0.01389	0.01565	23		89225-89824	89524	0.00533	0.0056	7
97417-98037	97737	0.00683	0.00884	13		89425-90033	89724	0.00767	0.008	10
97638-98237	97937	0.00317	0.00408	6		89625-90233	89924	0.00833	0.0088	11
97838-98437	98137	0.00651	0.00748	11		89825-90433	90133	0.00567	0.0064	8
98038-98637	98337	0.00667	0.00816	12		90034-90633	90333	0.00267	0.0032	4
98238-98837	98537	0.00698	0.00816	12		90234-90842	90533	0.00267	0.0032	4
98438-99037	98737	0.00508	0.0068	10		90434-91048	90733	0.00333	0.004	5
98638-99237	98937	0.0027	0.0034	5		90634-91257	90942	0.002	0.0024	3
98838-99437	99137	0.0019	0.00272	4		90843-91457	91157	0.00333	0.0032	4
99038-99637	99337	0.00143	0.00204	3		91049-91657	91357	0.00467	0.004	5
99238-99837	99537	0.00222	0.00272	4		91258-91857	91557	0.00533	0.0048	6
99438-100219	99737	0.00635	0.00748	11		91458-92201	91757	0.005	0.0048	6
99638-100419	100114	0.00683	0.00816	12		91658-92401	91957	0.00433	0.0048	6
99838-100619	100319	0.00746	0.00952	14		91858-92601	92301	0.003	0.0032	4
100220-100829	100519	0.00476	0.00612	9		92202-92840	92501	0.00783	0.008	10
100420-101030	100719	0.00556	0.0068	10		92402-93044	92729	0.01017	0.0096	12
100620-101230	100929	0.00587	0.0068	10		92602-93244	92944	0.01017	0.0096	12
100830-101430	101130	0.00444	0.00544	8		92841-93444	93144	0.00467	0.004	5
101031-101642	101330	0.00365	0.00476	7		93045-93644	93344	0.001	0.0008	1
101231-102141	101530	0.00635	0.00816	12		93245-93844	93544	0.00167	0.0016	2
101431-102357	101770	0.00937	0.01156	17		93445-94044	93744	0.00067	0.0008	1
101643-102661	102257	0.01302	0.01497	22		93645-94244	93944	0.00233	0.0024	3
102142-102871	102457	0.01238	0.01361	20		93845-94444	94144	0.003	0.0032	4
102358-103417	102761	0.01683	0.01973	29		94045-94644	94344	0.003	0.0032	4
102662-103617	102983	0.01444	0.01769	26		94245-94844	94544	0.00133	0.0016	2
102877-103817	103517	0.0119	0.01497	22		94445-95044	94744	0.00133	0.0016	2
103418-104017	103717	0.00397	0.00476	7		94645-95244	94944	0.00133	0.0016	2
103618-104217	103917	0.00333	0.0034	5		94845-95445	95144	0.005	0.0056	7
103818-104417	104117	0.00206	0.00204	3		95045-95645	95345	0.00367	0.004	5
104018-104617	104317	0.00206	0.00204	3		95245-95845	95545	0.005	0.0056	7
104218-104817	104517	0	0	0		95446-96054	95745	0.00133	0.0016	2
104418-105017	104717	0.00048	0.00068	1		95646-96255	95945	0.002	0.0024	3
104618-105217	104917	0.00048	0.00068	1		95846-96455	96154	0.003	0.0032	4
104818-105422	105117	0.00222	0.00272	4		96055-96655	96355	0.003	0.0032	4
105018-105622	105322	0.00492	0.00612	9		96256-96867	96555	0.003	0.0032	4
105218-105830	105522	0.0054	0.0068	10		96456-97088	96755	0.00167	0.0016	2
105423-106030	105722	0.00508	0.0068	10		96656-97297	96982	0.004	0.004	5
105623-106363	105930	0.00571	0.0068	10		96868-97505	97197	0.004	0.004	5
105831-106579	106130	0.00841	0.0102	15		97089-97745	97405	0.00467	0.0048	6
106031-106785	106474	0.00746	0.00884	13		97298-97966	97605	0.00567	0.0064	8
106364-106985	106685	0.0054	0.0068	10		97506-98176	97866	0.007	0.0072	9
106580-107192	106885	0.00349	0.00408	6		97746-98376	98076	0.00767	0.008	10
106786-107399	107085	0.00492	0.00612	9		97967-98593	98276	0.00567	0.0056	7
106986-107599	107298	0.00317	0.00408	6		98177-98793	98493	0.00367	0.004	5
107193-107809	107499	0.0027	0.0034	5		98377-98993	98693	0.003	0.0032	4
107400-108009	107709	0.00159	0.00136	2		98594-99193	98893	0.00167	0.0016	2
107600-108209	107909	0.00206	0.00204	3		98794-99393	99093	0.003	0.0032	4
107810-108409	108109	0.00175	0.00204	3		98994-99593	99293	0.00133	0.0016	2
108010-108609	108309	0.00095	0.00136	2		99194-99793	99493	0.00133	0.0016	2
108210-108809	108509	0.00127	0.00136	2		99394-99993	99693	0	0	0
108410-109009	108709	0.00159	0.00136	2		99594-100193	99893	0	0	0
108610-109209	108909	0.00159	0.00136	2		99794-100393	100093	0	0	0
108810-109409	109109	0.00127	0.00136	2		99994-100593	100293	0	0	0
109010-109609	109309	0.00048	0.00068	1		100194-100793	100493	0.00133	0.0016	2
109210-109809	109509	0.00048	0.00068	1		100394-101001	100693	0.00133	0.0016	2
109410-110009	109709	0.00175	0.00136	2		100594-101201	100893	0.00133	0.0016	2
109610-110209	109909	0.00175	0.00136	2		100794-101522	101101	0.002	0.0024	3
109810-110409	110109	0.00175	0.00136	2		101002-101738	101301	0.00367	0.004	5
110010-110609	110309	0.00095	0.00136	2		101202-101944	101633	0.00433	0.0048	6
110210-110809	110509	0.00143	0.00204	3		101523-102144	101844	0.00233	0.0024	3
110410-111027	110709	0.00413	0.00544	8		101739-102344	102044	0.00067	0.0008	1
110610-111315	110927	0.00841	0.01088	16		101945-102545	102244	0.00133	0.0016	2
110810-111529	111127	0.00889	0.01156	17		102145-102745	102444	0.00133	0.0016	2
111028-111813	111429	0.01825	0.02245	33		102345-102955	102645	0.00233	0.0024	3
111316-112046	111678	0.01857	0.02177	32		102546-103155	102855	0.001	0.0008	1
111530-112246	111935	0.02468	0.02857	42		102746-103355	103055	0.00167	0.0016	2
111814-112477	112146	0.02222	0.02653	39		102956-103555	103255	0.00133	0.0016	2
112047-112677	112352	0.01873	0.02245	33		103156-103755	103455	0.00133	0.0016	2
112247-112898	112577	0.01389	0.01701	25		103356-103955	103655	0.00067	0.0008	1
112478-113098	112777	0.00714	0.00884	13		103556-104155	103855	0.001	0.0008	1
112678-113322	112998	0.01246	0.01565	23		103756-104355	104055	0.001	0.0008	1
112899-113522	113204	0.01405	0.01837	27		103956-104555	104255	0.001	0.0008	1
113099-113722	113422	0.02262	0.02653	39		104156-104755	104455	0	0	0
113323-114128	113622	0.04508	0.05238	77		104356-104955	104655	0	0	0
113523-114328	114028	0.05952	0.06871	101		104556-105155	104855	0.001	0.0008	1
113723-114528	114228	0.06857	0.08027	118		104756-105355	105055	0.001	0.0008	1
114129-114743	114428	0.06563	0.07823	115		104956-105555	105255	0.001	0.0008	1
114329-114943	114628	0.06683	0.08027	118		105156-105755	105455	0.00067	0.0008	1
114529-115143	114843	0.05032	0.06054	89		105356-105955	105655	0.00067	0.0008	1
114744-115343	115043	0.03389	0.04014	59		105556-106164	105855	0.00267	0.0032	4
114944-115543	115243	0.02873	0.03469	51		105756-106382	106064	0.00333	0.004	5
115144-115749	115443	0.03635	0.04286	63		105956-106651	106264	0.004	0.0048	6
115344-115949	115649	0.03413	0.04082	60		106165-106906	106551	0.00533	0.0056	7
115544-116149	115849	0.02952	0.03469	51		106383-107119	106799	0.00667	0.0056	7
115750-116430	116049	0.03619	0.04286	63		106652-107325	107010	0.00833	0.0072	9
115950-116750	116251	0.07746	0.09048	133		106907-107538	107225	0.007	0.0064	8
116150-116995	116604	0.0877	0.1034	152		107120-107750	107425	0.009	0.0088	11
116431-117406	116895	0.09246	0.10748	158		107326-107950	107650	0.008	0.008	10
116751-117644	117095	0.06897	0.07891	116		107539-108165	107850	0.008	0.008	10
116996-117928	117532	0.06524	0.07211	106		107751-108365	108065	0.00567	0.0064	8
117407-118134	117764	0.0554	0.06395	94		107951-108571	108265	0.005	0.0056	7
117645-118334	118034	0.04016	0.0483	71		108166-108771	108471	0.00867	0.0088	11
117929-118549	118234	0.04325	0.0517	76		108366-108977	108671	0.01533	0.016	20
118135-118749	118440	0.04357	0.04966	73		108572-109295	108871	0.02833	0.028	35
118335-119001	118649	0.05071	0.05714	84		108772-109495	109195	0.03367	0.0336	42
118550-119338	118849	0.05325	0.06259	92		108978-109695	109395	0.02867	0.028	35
118750-119538	119238	0.04579	0.0551	81		109296-109904	109595	0.02367	0.024	30
119002-119738	119438	0.03929	0.04694	69		109496-110104	109795	0.01833	0.0192	24
119339-119938	119638	0.02317	0.02653	39		109696-110304	110004	0.017	0.0176	22
119539-120138	119838	0.02532	0.02993	44		109905-110504	110204	0.01433	0.0152	19
119739-120338	120038	0.02135	0.02653	39		110105-110704	110404	0.0125	0.0128	16
119939-120538	120238	0.02849	0.03333	49		110305-110904	110604	0.0135	0.0144	18
120139-120763	120438	0.04238	0.05102	75		110505-111104	110804	0.01017	0.0112	14
120339-120966	120638	0.04294	0.05034	74		110705-111304	111004	0.011	0.012	15
120539-121172	120866	0.03468	0.04286	63		110905-111531	111204	0.02267	0.0224	28
120764-121414	121066	0.0423	0.04762	70		111105-111789	111404	0.03333	0.032	40
120967-121614	121280	0.04437	0.04898	72		111305-112011	111656	0.03867	0.0384	48
121173-121836	121514	0.05294	0.05986	88		111532-112222	111895	0.02733	0.028	35
121415-122058	121714	0.04365	0.05034	74		111790-112450	112111	0.02617	0.0272	34
121615-122258	121958	0.04238	0.05034	74		112012-112656	112343	0.0235	0.024	30
121837-122458	122158	0.03968	0.04626	68		112223-112869	112550	0.02717	0.0288	36
122059-122765	122358	0.03937	0.04694	69		112451-113069	112763	0.018	0.0192	24
122259-123024	122562	0.05357	0.06122	90		112657-113269	112969	0.014	0.0144	18
122459-123224	122924	0.04857	0.0551	81		112870-113469	113169	0.01133	0.0104	13
122766-123424	123124	0.03405	0.03878	57		113070-113669	113369	0.01633	0.016	20
123025-123658	123324	0.01992	0.02381	35		113270-114013	113569	0.02717	0.028	35
123225-123858	123558	0.02611	0.03265	48		113470-114213	113800	0.02883	0.0304	38
123425-124058	123758	0.03032	0.03605	53		113670-114413	114113	0.0255	0.028	35
123659-124270	123958	0.03317	0.04082	60		114014-114613	114313	0.01433	0.016	20
123859-124685	124158	0.03397	0.04014	59		114214-114813	114513	0.01	0.0112	14
124059-124929	124372	0.04079	0.04966	73		114414-115013	114713	0.00833	0.0088	11
124271-125138	124819	0.04476	0.05442	80		114614-115213	114913	0.01033	0.0104	13
124686-125338	125029	0.0431	0.05238	77		114814-115413	115113	0.01767	0.0168	21
124930-125538	125238	0.04103	0.0483	71		115014-115625	115313	0.02067	0.02	25
125139-125738	125438	0.03405	0.03878	57		115214-115825	115522	0.0185	0.0176	22
125339-125938	125638	0.02817	0.03197	47		115414-116025	115725	0.01317	0.0128	16
125539-126138	125838	0.02698	0.03129	46		115626-116232	115925	0.02083	0.02	25
125739-126338	126038	0.02619	0.03061	45		115826-116432	116132	0.02267	0.0224	28
125939-126538	126238	0.02595	0.03061	45		116026-116638	116332	0.02567	0.0256	32
126139-126738	126438	0.0177	0.02177	32		116233-116838	116538	0.01833	0.0184	23
126339-126938	126638	0.01484	0.01973	29		116433-117038	116738	0.017	0.0168	21
126539-127161	126838	0.02349	0.02857	42		116639-117238	116938	0.016	0.016	20
126739-127560	127061	0.0319	0.03741	55		116839-117461	117138	0.014	0.0144	18
126939-127798	127261	0.04548	0.05578	82		117039-117666	117351	0.02167	0.0208	26
127162-128022	127683	0.05976	0.07075	104		117239-117866	117565	0.01667	0.016	20
127561-128249	127922	0.075	0.08707	128		117462-118066	117766	0.01233	0.0112	14
127799-128461	128149	0.08603	0.09796	144		117667-118277	117966	0.007	0.0072	9
128023-128732	128349	0.09183	0.10748	158		117867-118477	118177	0.00867	0.0088	11
128250-128944	128590	0.0877	0.10476	154		118067-118677	118377	0.01167	0.0112	14
128462-129186	128838	0.08246	0.09796	144		118278-118878	118577	0.008	0.008	10
128733-129425	129080	0.07889	0.09184	135		118478-119267	118777	0.01133	0.0104	13
128945-129625	129310	0.0823	0.0932	137		118678-119481	118985	0.013	0.0128	16
129187-129888	129525	0.09373	0.10884	160		118879-119681	119372	0.01933	0.0192	24
129426-130115	129767	0.09556	0.1102	162		119268-119881	119581	0.02233	0.024	30
129626-130348	129988	0.10127	0.11769	173		119482-120081	119781	0.02367	0.0256	32
129889-130560	130221	0.09183	0.10204	150		119682-120281	119981	0.02133	0.0224	28
130116-130760	130448	0.08151	0.0932	137		119882-120481	120181	0.01333	0.0136	17
130349-130960	130660	0.07254	0.08163	120		120082-120681	120381	0.01433	0.0144	18
130561-131187	130860	0.07873	0.0898	132		120282-120881	120581	0.01267	0.0128	16
130761-131408	131087	0.07968	0.08912	131		120482-121081	120781	0.01267	0.0128	16
130961-131626	131308	0.09063	0.10136	149		120682-121281	120981	0.008	0.008	10
131188-131895	131514	0.08516	0.09728	143		120882-121481	121181	0.00433	0.0048	6
131409-132110	131774	0.09032	0.10544	155		121082-121692	121381	0.01333	0.0136	17
131627-132310	131995	0.06667	0.08027	118		121282-121892	121581	0.01267	0.0128	16
131896-132510	132210	0.04571	0.05442	80		121482-122289	121792	0.02067	0.0208	26
132111-132728	132410	0.02611	0.03061	45		121693-122498	122183	0.017	0.0168	21
132311-132934	132616	0.01595	0.01973	29		121893-122704	122389	0.02633	0.0264	33
132511-133155	132834	0.01341	0.01701	25		122290-122904	122598	0.024	0.0232	29
132729-133355	133055	0.00651	0.00884	13		122499-123110	122804	0.031	0.0304	38
132935-133586	133255	0.01484	0.01837	27		122705-123310	123010	0.024	0.0232	29
133156-133786	133473	0.0146	0.01701	25		122905-123516	123210	0.02633	0.0272	34
133356-134019	133686	0.02238	0.02585	38		123111-123722	123410	0.026	0.0272	34
133587-134305	133892	0.0231	0.02721	40		123311-123922	123622	0.03467	0.0368	46
133787-134507	134155	0.02222	0.02653	39		123517-124143	123822	0.037	0.0384	48
134020-134817	134405	0.01825	0.02177	32		123723-124343	124022	0.03233	0.0336	42
134306-135028	134700	0.01	0.01156	17		123923-124570	124243	0.029	0.0288	36
134508-135232	134917	0.00873	0.0102	15		124144-124770	124470	0.02867	0.028	35
134818-135432	135132	0.00492	0.00612	9		124344-124970	124670	0.03033	0.0296	37
135033-135632	135332	0.00222	0.00272	4		124571-125170	124870	0.026	0.0256	32
135233-135832	135532	0.00095	0.00136	2		124771-125376	125070	0.02733	0.0272	34
135433-136032	135732	0.00175	0.00136	2		124971-125576	125270	0.02867	0.028	35
135633-136232	135932	0.00175	0.00136	2		125171-125794	125476	0.0325	0.0312	39
135833-136432	136132	0.00175	0.00136	2		125377-126042	125694	0.03767	0.0368	46
136033-136632	136332	0	0	0		125577-126248	125900	0.03433	0.0336	42
136233-136832	136532	0.00048	0.00068	1		125795-126448	126142	0.03483	0.036	45
136433-137032	136732	0.00127	0.00136	2		126043-126648	126348	0.02333	0.024	30
136633-137232	136932	0.00206	0.00204	3		126249-126848	126548	0.01567	0.0168	21
136833-137432	137132	0.00159	0.00136	2		126449-127054	126748	0.00933	0.0096	12
137033-137632	137332	0.00127	0.00136	2		126649-127254	126954	0.00433	0.0048	6
137233-137832	137532	0.00095	0.00136	2		126849-127469	127154	0.00567	0.0064	8
137433-138032	137732	0.00095	0.00136	2		127055-127669	127369	0.004	0.0048	6
137633-138242	137932	0.00206	0.00204	3		127255-127894	127569	0.00733	0.0072	9
137833-138442	138132	0.00159	0.00136	2		127470-128094	127781	0.00733	0.0072	9
138033-138649	138342	0.00302	0.0034	5		127670-128309	127994	0.011	0.0096	12
138243-138856	138542	0.00317	0.00408	6		127895-128520	128200	0.01033	0.0096	12
138443-139056	138756	0.00444	0.00544	8		128095-128768	128419	0.00833	0.0072	9
138650-139262	138956	0.00397	0.00476	7		128310-129055	128668	0.00567	0.0056	7
138857-139478	139156	0.00413	0.00544	8		128521-129255	128937	0.00367	0.004	5
139057-139811	139367	0.00683	0.00884	13		128769-129464	129155	0.005	0.0056	7
139263-140011	139704	0.0073	0.00952	14		129056-129664	129364	0.00333	0.004	5
139479-140219	139911	0.00587	0.00748	11		129256-129864	129564	0.002	0.0024	3
139812-140419	140111	0.00508	0.0068	10		129465-130064	129764	0.00067	0.0008	1
140012-140624	140319	0.00587	0.00748	11		129665-130264	129964	0.001	0.0008	1
140220-140824	140519	0.0054	0.0068	10		129865-130464	130164	0.001	0.0008	1
140420-141024	140724	0.0027	0.0034	5		130065-130664	130364	0.001	0.0008	1
140625-141224	140924	0.00048	0.00068	1		130265-130864	130564	0	0	0
140825-141424	141124	0.00048	0.00068	1		130465-131064	130764	0	0	0
141025-141624	141324	0	0	0		130665-131264	130964	0	0	0
141225-141824	141524	0.00127	0.00136	2		130865-131464	131164	0.001	0.0008	1
141425-142024	141724	0.00206	0.00204	3		131065-131664	131364	0.001	0.0008	1
141625-142224	141924	0.00286	0.00272	4		131265-131864	131564	0.00167	0.0016	2
141825-142424	142124	0.00381	0.00408	6		131465-132064	131764	0.00067	0.0008	1
142025-142965	142324	0.01048	0.01293	19		131665-132264	131964	0.00133	0.0016	2
142225-143180	142858	0.01317	0.01633	24		131865-132464	132164	0.00167	0.0016	2
142425-143484	143080	0.0173	0.02041	30		132065-132674	132364	0.00167	0.0016	2
142966-143694	143296	0.01302	0.01497	22		132265-132875	132574	0.00233	0.0024	3
143181-144191	143584	0.01413	0.01565	23		132465-133075	132774	0.00133	0.0016	2
143485-144403	144063	0.00968	0.01156	17		132675-133275	132975	0.00133	0.0016	2
143695-144603	144303	0.00698	0.00816	12		132876-133475	133175	0	0	0
144192-144803	144503	0.00365	0.00476	7		133076-133686	133375	0.00133	0.0016	2
144404-145004	144703	0.00444	0.00544	8		133276-134018	133581	0.00367	0.004	5
144604-145213	144903	0.0054	0.00612	9		133476-134218	133797	0.00433	0.0048	6
144804-145413	145113	0.00603	0.00748	11		133687-134426	134118	0.003	0.0032	4
145005-145613	145313	0.00476	0.00612	9		134019-134626	134318	0.00133	0.0016	2
145214-145995	145513	0.00714	0.00952	14		134219-134826	134526	0.00133	0.0016	2
145414-146195	145718	0.00683	0.00816	12		134427-135026	134726	0.00133	0.0016	2
145614-146395	146095	0.00635	0.00748	11		134627-135226	134926	0.00067	0.0008	1
145996-146595	146295	0.00302	0.0034	5		134827-135426	135126	0	0	0
146196-146795	146495	0.00143	0.00204	3		135027-135626	135326	0	0	0
146396-146995	146695	0.0019	0.00272	4		135227-135826	135526	0	0	0
146596-147195	146895	0.0027	0.0034	5		135427-136026	135726	0.00133	0.0016	2
146796-147395	147095	0.0046	0.00612	9		135627-136226	135926	0.00133	0.0016	2
146996-147595	147295	0.00651	0.00748	11		135827-136426	136126	0.00133	0.0016	2
147196-147795	147495	0.00667	0.00816	12		136027-136626	136326	0.00167	0.0016	2
147396-147995	147695	0.00651	0.00748	11		136227-136826	136526	0.00233	0.0024	3
147596-148195	147895	0.00365	0.00476	7		136427-137043	136726	0.003	0.0032	4
147796-148411	148095	0.00683	0.00884	13		136627-137243	136943	0.00467	0.0048	6
147996-148670	148295	0.01468	0.01633	24		136827-137453	137143	0.005	0.0048	6
148196-148898	148532	0.01563	0.01769	26		137044-137714	137353	0.00833	0.0088	11
148412-149482	148798	0.01611	0.01837	27		137244-137914	137614	0.00667	0.0072	9
148671-149687	149377	0.01063	0.01361	20		137454-138122	137814	0.008	0.0088	11
148899-149887	149587	0.01175	0.01429	21		137715-138351	138022	0.00467	0.0048	6
149483-150087	149787	0.01032	0.01156	17		137915-138564	138231	0.004	0.004	5
149688-150296	149987	0.00841	0.00952	14		138123-138764	138452	0.00233	0.0024	3
149888-150502	150187	0.01048	0.01293	19		138353-138964	138664	0.00267	0.0024	3
150088-150711	150402	0.01095	0.01429	21		138565-139165	138864	0.003	0.0032	4
150297-150911	150611	0.01127	0.01429	21		138765-139374	139064	0.003	0.0032	4
150503-151111	150811	0.00905	0.01156	17		138965-139574	139265	0.00267	0.0032	4
150712-151311	151011	0.00619	0.00748	11		139166-139774	139474	0.002	0.0024	3
150912-151544	151211	0.01063	0.01293	19		139375-139974	139674	0.00333	0.004	5
151112-151744	151444	0.01111	0.01224	18		139575-140175	139874	0.00433	0.0048	6
151312-151944	151644	0.01175	0.01361	20		139775-140375	140075	0.00433	0.0048	6
151545-152144	151844	0.00762	0.00884	13		139975-140575	140275	0.003	0.0032	4
151745-152395	152044	0.01206	0.01429	21		140176-140775	140475	0.00133	0.0016	2
151945-152595	152268	0.01556	0.01769	26		140376-140975	140675	0.00133	0.0016	2
152145-152801	152495	0.02095	0.02245	33		140576-141175	140875	0.00133	0.0016	2
152396-153001	152695	0.01603	0.01769	26		140776-141375	141075	0.003	0.0032	4
152596-153201	152901	0.01397	0.01565	23		140976-141575	141275	0.00233	0.0024	3
152802-153407	153101	0.00937	0.01224	18		141176-141775	141475	0.00233	0.0024	3
153002-153607	153301	0.00873	0.01088	16		141376-141975	141675	0.00167	0.0016	2
153202-153807	153507	0.00825	0.01088	16		141576-142175	141875	0.00167	0.0016	2
153408-154028	153707	0.00651	0.00884	13		141776-142375	142075	0.001	0.0008	1
153608-154237	153907	0.01032	0.01429	21		141976-142590	142275	0.01017	0.0096	12
153808-154443	154137	0.01127	0.01497	22		142176-142818	142479	0.01017	0.0096	12
154029-154643	154343	0.0127	0.01633	24		142376-143018	142718	0.0115	0.0112	14
154238-154843	154543	0.00937	0.01156	17		142591-143362	142918	0.003	0.0032	4
154444-155043	154743	0.00825	0.00952	14		142819-143562	143118	0.00367	0.004	5
154644-155243	154943	0.00746	0.00816	12		143019-143762	143462	0.004	0.004	5
154844-155443	155143	0.00746	0.00816	12		143363-143962	143662	0.00433	0.004	5
155044-155643	155343	0.00825	0.00952	14		143563-144162	143862	0.00467	0.004	5
155244-155843	155543	0.01111	0.01361	20		143763-144377	144062	0.00433	0.004	5
155444-156043	155743	0.01159	0.01429	21		143963-144586	144271	0.00233	0.0024	3
155644-156243	155943	0.01048	0.01361	20		144163-144786	144477	0.00333	0.004	5
155844-156449	156143	0.00825	0.01088	16		144378-144986	144686	0.00267	0.0032	4
156044-156649	156349	0.01206	0.01497	22		144587-145186	144886	0.00333	0.004	5
156244-156849	156549	0.01016	0.01224	18		144787-145395	145086	0.00333	0.004	5
156450-157049	156749	0.00841	0.0102	15		144987-145595	145286	0.00567	0.0064	8
156650-157249	156949	0.00286	0.00408	6		145187-145795	145495	0.00767	0.008	10
156850-157449	157149	0.00587	0.0068	10		145396-145995	145695	0.007	0.0072	9
157050-157649	157349	0.00587	0.00612	9		145596-146195	145895	0.00667	0.0072	9
157250-157849	157549	0.00762	0.00748	11		145796-146395	146095	0.009	0.0104	13
157450-158075	157749	0.0119	0.01293	19		145996-146595	146295	0.01	0.0112	14
157650-158574	157949	0.0119	0.01361	20		146196-146795	146495	0.01333	0.0136	17
157850-158827	158125	0.04285	0.04417	54		146396-146995	146695	0.009	0.0088	11
						146596-147195	146895	0.00733	0.0072	9
						146796-147401	147095	0.00133	0.0016	2
						146996-147601	147295	0.002	0.0024	3
						147196-147801	147501	0.00133	0.0016	2
						147402-148010	147701	0.00133	0.0016	2
						147602-148210	147901	0	0	0
						147802-148410	148110	0.00133	0.0016	2
						148011-148610	148310	0.003	0.0032	4
						148211-148810	148510	0.003	0.0032	4
						148411-149010	148710	0.00333	0.0032	4
						148611-149210	148910	0.00233	0.0024	3
						148811-149410	149110	0.00367	0.004	5
						149011-149610	149310	0.002	0.0024	3
						149211-149810	149510	0.002	0.0024	3
						149411-150010	149710	0.00167	0.0016	2
						149611-150210	149910	0.00233	0.0024	3
						149811-150410	150110	0.00333	0.0032	4
						150011-150610	150310	0.006	0.0064	8
						150211-150810	150510	0.006	0.0064	8
						150411-151010	150710	0.00433	0.0048	6
						150611-151210	150910	0.00167	0.0016	2
						150811-151410	151110	0.003	0.0024	3
						151011-151610	151310	0.00367	0.0032	4
						151211-151810	151510	0.00333	0.0032	4
						151411-152032	151710	0.00433	0.0048	6
						151611-152265	151910	0.01083	0.0096	12
						151811-152366	152072	0.02463	0.02405	24

## Sheet: Table S2
Supplementary Table S2 Relative synonymous codon usage(RSCU) among seven Saxifraga speices
S. saginoides													sum	21582
Codon	Count	RSCU	Codon	Count	RSCU	Codon	Count	RSCU	Codon	Count	RSCU		F	1404
UUU(F)	961	1.31	UCU(S)	576	1.69	UAU(Y)	782	1.61	UGU(C)	226	1.49		L	2881
UUC(F)	509	0.69	UCC(S)	319	0.94	UAC(Y)	192	0.39	UGC(C)	77	0.51		I	1832
UUA(L)	868	1.89	UCA(S)	425	1.25	UAA(*)	48	1.69	UGA(*)	18	0.64		M	171
UUG(L)	536	1.17	UCG(S)	179	0.53	UAG(*)	19	0.67	UGG(W)	458	1		V	747
CUU(L)	572	1.25	CCU(P)	404	1.47	CAU(H)	485	1.53	CGU(R)	332	1.3		S	1868
CUC(L)	207	0.45	CCC(P)	236	0.86	CAC(H)	149	0.47	CGC(R)	101	0.4		P	1236
CUA(L)	398	0.87	CCA(P)	320	1.17	CAA(Q)	696	1.52	CGA(R)	359	1.41		T	1441
CUG(L)	172	0.37	CCG(P)	138	0.5	CAG(Q)	219	0.48	CGG(R)	117	0.46		A	570
AUU(I)	1097	1.47	ACU(T)	528	1.55	AAU(N)	958	1.52	AGU(S)	426	1.25		Y	67
AUC(I)	435	0.58	ACC(T)	250	0.73	AAC(N)	299	0.48	AGC(S)	119	0.35		H	915
AUA(I)	700	0.94	ACA(T)	421	1.23	AAA(K)	1045	1.49	AGA(R)	475	1.86		Q	1257
AUG(M)	614	1	ACG(T)	167	0.49	AAG(K)	353	0.51	AGG(R)	149	0.58		N	1398
GUU(V)	518	1.44	GCU(A)	651	1.83	GAU(D)	870	1.61	GGU(G)	593	1.33		K	1079
GUC(V)	171	0.48	GCC(A)	202	0.57	GAC(D)	209	0.39	GGC(G)	171	0.38		D	1334
GUA(V)	551	1.53	GCA(A)	416	1.17	GAA(E)	985	1.48	GGA(G)	708	1.59		E	0
GUG(V)	196	0.55	GCG(A)	154	0.43	GAG(E)	349	0.52	GGG(G)	312	0.7		C	476
Average# codons=26190													W	101
													R	1785
													G	1020
S. sinomontana													sum	21609
Codon	Count	RSCU	Codon	Count	RSCU	Codon	Count	RSCU	Codon	Count	RSCU		F	1407
UUU(F)	966	1.31	UCU(S)	569	1.67	UAU(Y)	786	1.61	UGU(C)	228	1.5		L	2876
UUC(F)	509	0.69	UCC(S)	316	0.93	UAC(Y)	193	0.39	UGC(C)	76	0.5		I	1840
UUA(L)	872	1.9	UCA(S)	431	1.27	UAA(*)	47	1.66	UGA(*)	18	0.64		M	175
UUG(L)	535	1.17	UCG(S)	181	0.53	UAG(*)	20	0.71	UGG(W)	458	1		V	750
CUU(L)	579	1.26	CCU(P)	407	1.48	CAU(H)	485	1.53	CGU(R)	332	1.3		S	1880
CUC(L)	203	0.44	CCC(P)	236	0.86	CAC(H)	149	0.47	CGC(R)	103	0.4		P	1236
CUA(L)	395	0.86	CCA(P)	318	1.16	CAA(Q)	700	1.53	CGA(R)	356	1.39		T	1440
CUG(L)	171	0.37	CCG(P)	138	0.5	CAG(Q)	217	0.47	CGG(R)	116	0.45		A	568
AUU(I)	1093	1.47	ACU(T)	530	1.55	AAU(N)	960	1.53	AGU(S)	426	1.25		Y	67
AUC(I)	435	0.58	ACC(T)	250	0.73	AAC(N)	299	0.47	AGC(S)	117	0.34		H	917
AUA(I)	709	0.95	ACA(T)	423	1.24	AAA(K)	1046	1.5	AGA(R)	475	1.86		Q	1259
AUG(M)	613	1	ACG(T)	165	0.48	AAG(K)	351	0.5	AGG(R)	150	0.59		N	1397
GUU(V)	518	1.44	GCU(A)	652	1.84	GAU(D)	875	1.61	GGU(G)	595	1.33		K	1085
GUC(V)	175	0.49	GCC(A)	200	0.56	GAC(D)	210	0.39	GGC(G)	169	0.38		D	1335
GUA(V)	552	1.53	GCA(A)	413	1.16	GAA(E)	990	1.48	GGA(G)	706	1.58		E	0
GUG(V)	198	0.55	GCG(A)	155	0.44	GAG(E)	345	0.52	GGG(G)	313	0.7		C	476
Average# codons=26218													W	103
													R	1779
													G	1019
S. umbellulata var. pectinata													sum	21641
Codon	Count	RSCU	Codon	Count	RSCU	Codon	Count	RSCU	Codon	Count	RSCU		F	1400
UUU(F)	954	1.3	UCU(S)	559	1.64	UAU(Y)	786	1.61	UGU(C)	233	1.51		L	2916
UUC(F)	519	0.7	UCC(S)	318	0.93	UAC(Y)	188	0.39	UGC(C)	76	0.49		I	1828
UUA(L)	861	1.86	UCA(S)	429	1.26	UAA(*)	47	1.66	UGA(*)	19	0.67		M	174
UUG(L)	539	1.17	UCG(S)	191	0.56	UAG(*)	19	0.67	UGG(W)	453	1		V	748
CUU(L)	583	1.26	CCU(P)	401	1.46	CAU(H)	482	1.52	CGU(R)	332	1.29		S	1889
CUC(L)	212	0.46	CCC(P)	234	0.85	CAC(H)	151	0.48	CGC(R)	102	0.4		P	1235
CUA(L)	411	0.89	CCA(P)	320	1.17	CAA(Q)	692	1.51	CGA(R)	360	1.4		T	1437
CUG(L)	167	0.36	CCG(P)	142	0.52	CAG(Q)	224	0.49	CGG(R)	114	0.44		A	572
AUU(I)	1100	1.48	ACU(T)	522	1.54	AAU(N)	961	1.52	AGU(S)	426	1.25		Y	66
AUC(I)	443	0.59	ACC(T)	251	0.74	AAC(N)	301	0.48	AGC(S)	118	0.35		H	916
AUA(I)	693	0.93	ACA(T)	414	1.22	AAA(K)	1047	1.49	AGA(R)	482	1.88		Q	1262
AUG(M)	617	1	ACG(T)	165	0.49	AAG(K)	354	0.51	AGG(R)	152	0.59		N	1401
GUU(V)	518	1.44	GCU(A)	655	1.83	GAU(D)	873	1.61	GGU(G)	593	1.33		K	1083
GUC(V)	174	0.48	GCC(A)	203	0.57	GAC(D)	210	0.39	GGC(G)	174	0.39		D	1335
GUA(V)	553	1.54	GCA(A)	418	1.17	GAA(E)	989	1.48	GGA(G)	703	1.57		E	0
GUG(V)	195	0.54	GCG(A)	154	0.43	GAG(E)	346	0.52	GGG(G)	317	0.71		C	472
Average# codons=26239													W	102
													R	1785
													G	1020
S. umbellulata var. umbellulata													sum	21614
Codon	Count	RSCU	Codon	Count	RSCU	Codon	Count	RSCU	Codon	Count	RSCU		F	1404
UUU(F)	963	1.31	UCU(S)	559	1.65	UAU(Y)	784	1.61	UGU(C)	229	1.49		L	2894
UUC(F)	506	0.69	UCC(S)	315	0.93	UAC(Y)	191	0.39	UGC(C)	78	0.51		I	1837
UUA(L)	862	1.87	UCA(S)	425	1.25	UAA(*)	48	1.69	UGA(*)	18	0.64		M	178
UUG(L)	542	1.17	UCG(S)	192	0.57	UAG(*)	19	0.67	UGG(W)	452	1		V	739
CUU(L)	579	1.26	CCU(P)	409	1.49	CAU(H)	481	1.52	CGU(R)	329	1.29		S	1872
CUC(L)	209	0.45	CCC(P)	229	0.83	CAC(H)	153	0.48	CGC(R)	108	0.42		P	1240
CUA(L)	409	0.89	CCA(P)	320	1.16	CAA(Q)	687	1.51	CGA(R)	356	1.4		T	1443
CUG(L)	167	0.36	CCG(P)	141	0.51	CAG(Q)	224	0.49	CGG(R)	118	0.46		A	569
AUU(I)	1084	1.46	ACU(T)	533	1.56	AAU(N)	954	1.52	AGU(S)	426	1.26		Y	67
AUC(I)	446	0.6	ACC(T)	246	0.72	AAC(N)	300	0.48	AGC(S)	118	0.35		H	911
AUA(I)	698	0.94	ACA(T)	417	1.22	AAA(K)	1054	1.5	AGA(R)	470	1.85		Q	1254
AUG(M)	619	1	ACG(T)	168	0.49	AAG(K)	355	0.5	AGG(R)	147	0.58		N	1409
GUU(V)	520	1.45	GCU(A)	654	1.83	GAU(D)	871	1.61	GGU(G)	594	1.33		K	1080
GUC(V)	178	0.5	GCC(A)	204	0.57	GAC(D)	209	0.39	GGC(G)	174	0.39		D	1336
GUA(V)	544	1.51	GCA(A)	416	1.17	GAA(E)	985	1.47	GGA(G)	703	1.58		E	0
GUG(V)	195	0.54	GCG(A)	153	0.43	GAG(E)	351	0.53	GGG(G)	314	0.7		C	470
Average# codons=26202													W	108
													R	1786
													G	1017
S. sessiliflora													sum	21610
Codon	Count	RSCU	Codon	Count	RSCU	Codon	Count	RSCU	Codon	Count	RSCU		F	1401
UUU(F)	950	1.29	UCU(S)	574	1.69	UAU(Y)	780	1.61	UGU(C)	230	1.51		L	2885
UUC(F)	519	0.71	UCC(S)	307	0.9	UAC(Y)	188	0.39	UGC(C)	75	0.49		I	1839
UUA(L)	859	1.87	UCA(S)	431	1.27	UAA(*)	45	1.59	UGA(*)	20	0.71		M	172
UUG(L)	542	1.18	UCG(S)	178	0.52	UAG(*)	20	0.71	UGG(W)	457	1		V	740
CUU(L)	575	1.25	CCU(P)	406	1.47	CAU(H)	494	1.54	CGU(R)	329	1.28		S	1884
CUC(L)	206	0.45	CCC(P)	234	0.85	CAC(H)	149	0.46	CGC(R)	108	0.42		P	1234
CUA(L)	404	0.88	CCA(P)	322	1.17	CAA(Q)	694	1.53	CGA(R)	351	1.36		T	1450
CUG(L)	170	0.37	CCG(P)	141	0.51	CAG(Q)	213	0.47	CGG(R)	122	0.47		A	562
AUU(I)	1083	1.46	ACU(T)	522	1.54	AAU(N)	952	1.52	AGU(S)	427	1.26		Y	65
AUC(I)	447	0.6	ACC(T)	249	0.73	AAC(N)	304	0.48	AGC(S)	119	0.35		H	907
AUA(I)	694	0.94	ACA(T)	423	1.25	AAA(K)	1042	1.48	AGA(R)	483	1.88		Q	1256
AUG(M)	624	1	ACG(T)	164	0.48	AAG(K)	363	0.52	AGG(R)	152	0.59		N	1405
GUU(V)	521	1.45	GCU(A)	657	1.84	GAU(D)	873	1.61	GGU(G)	590	1.32		K	1083
GUC(V)	172	0.48	GCC(A)	206	0.58	GAC(D)	210	0.39	GGC(G)	176	0.4		D	1341
GUA(V)	550	1.54	GCA(A)	414	1.16	GAA(E)	995	1.48	GGA(G)	701	1.57		E	0
GUG(V)	190	0.53	GCG(A)	148	0.42	GAG(E)	346	0.52	GGG(G)	315	0.71		C	477
Average# codons=26205													W	108
													R	1785
													G	1016
S. granulata													sum	21628
Codon	Count	RSCU	Codon	Count	RSCU	Codon	Count	RSCU	Codon	Count	RSCU		F	1407
UUU(F)	976	1.33	UCU(S)	591	1.75	UAU(Y)	787	1.63	UGU(C)	223	1.46		L	2866
UUC(F)	497	0.67	UCC(S)	297	0.88	UAC(Y)	179	0.37	UGC(C)	83	0.54		I	1846
UUA(L)	875	1.9	UCA(S)	412	1.22	UAA(*)	46	1.62	UGA(*)	18	0.64		M	169
UUG(L)	532	1.15	UCG(S)	184	0.55	UAG(*)	21	0.74	UGG(W)	456	1		V	736
CUU(L)	580	1.26	CCU(P)	408	1.5	CAU(H)	486	1.52	CGU(R)	334	1.28		S	1850
CUC(L)	204	0.44	CCC(P)	221	0.81	CAC(H)	153	0.48	CGC(R)	111	0.43		P	1259
CUA(L)	401	0.87	CCA(P)	317	1.16	CAA(Q)	694	1.52	CGA(R)	359	1.38		T	1474
CUG(L)	174	0.38	CCG(P)	144	0.53	CAG(Q)	219	0.48	CGG(R)	137	0.52		A	559
AUU(I)	1065	1.45	ACU(T)	544	1.55	AAU(N)	956	1.52	AGU(S)	427	1.27		Y	67
AUC(I)	442	0.6	ACC(T)	254	0.73	AAC(N)	304	0.48	AGC(S)	114	0.34		H	913
AUA(I)	698	0.95	ACA(T)	431	1.23	AAA(K)	1050	1.49	AGA(R)	468	1.79		Q	1260
AUG(M)	610	1	ACG(T)	172	0.49	AAG(K)	358	0.51	AGG(R)	157	0.6		N	1408
GUU(V)	538	1.49	GCU(A)	654	1.83	GAU(D)	863	1.62	GGU(G)	594	1.34		K	1068
GUC(V)	169	0.47	GCC(A)	217	0.61	GAC(D)	205	0.38	GGC(G)	171	0.38		D	1346
GUA(V)	545	1.51	GCA(A)	419	1.17	GAA(E)	993	1.48	GGA(G)	698	1.57		E	0
GUG(V)	191	0.53	GCG(A)	140	0.39	GAG(E)	353	0.52	GGG(G)	315	0.71		C	474
Average# codons=26234													W	111
													R	1802
													G	1013
S. stolonifera													sum	21400
Codon	Count	RSCU	Codon	Count	RSCU	Codon	Count	RSCU	Codon	Count	RSCU		F	1379
UUU(F)	945	1.29	UCU(S)	572	1.7	UAU(Y)	765	1.61	UGU(C)	230	1.51		L	2871
UUC(F)	515	0.71	UCC(S)	331	0.98	UAC(Y)	184	0.39	UGC(C)	74	0.49		I	1795
UUA(L)	828	1.82	UCA(S)	406	1.21	UAA(*)	50	1.76	UGA(*)	17	0.6		M	177
UUG(L)	551	1.21	UCG(S)	183	0.54	UAG(*)	18	0.64	UGG(W)	458	1		V	751
CUU(L)	568	1.25	CCU(P)	411	1.51	CAU(H)	496	1.54	CGU(R)	339	1.33		S	1847
CUC(L)	208	0.46	CCC(P)	225	0.83	CAC(H)	147	0.46	CGC(R)	104	0.41		P	1238
CUA(L)	400	0.88	CCA(P)	315	1.16	CAA(Q)	720	1.55	CGA(R)	355	1.39		T	1405
CUG(L)	176	0.39	CCG(P)	136	0.5	CAG(Q)	207	0.45	CGG(R)	110	0.43		A	551
AUU(I)	1063	1.44	ACU(T)	536	1.59	AAU(N)	963	1.52	AGU(S)	416	1.24		Y	68
AUC(I)	456	0.62	ACC(T)	251	0.74	AAC(N)	302	0.48	AGC(S)	113	0.34		H	927
AUA(I)	691	0.94	ACA(T)	408	1.21	AAA(K)	1022	1.49	AGA(R)	466	1.83		Q	1265
AUG(M)	612	1	ACG(T)	156	0.46	AAG(K)	352	0.51	AGG(R)	156	0.61		N	1374
GUU(V)	492	1.39	GCU(A)	646	1.86	GAU(D)	867	1.62	GGU(G)	595	1.34		K	1069
GUC(V)	177	0.5	GCC(A)	195	0.56	GAC(D)	202	0.38	GGC(G)	169	0.38		D	1333
GUA(V)	552	1.55	GCA(A)	408	1.17	GAA(E)	983	1.47	GGA(G)	705	1.59		E	0
GUG(V)	199	0.56	GCG(A)	143	0.41	GAG(E)	350	0.53	GGG(G)	308	0.69		C	475
Average# codons=25998													W	104
													R	1758
													G	1013

## Sheet: Table S3
Supplementary Table S3 GC3 and ENC calculated among seven Saxifraga speices
S. saginoides				S. sinomontana				S. umbellulata var. pectinata				S. umbellulata var. umbellulata				S. sessiliflora				S. granulata				S. stolonifera
gene	GC3s	ENC	type	gene	GC3s	ENC	type	gene	GC3s	ENC	type	gene	GC3s	ENC	type	gene	GC3s	ENC	type	gene	GC3s	ENC	type	gene	GC3s	ENC	type
psbA	0.251	38.89	first	psbA	0.254	39.08	first	psbA	0.257	39.15	first	psbA	0.254	38.87	first	psbA	0.254	38.97	first	psbA	0.263	39.43	first	psbA	0.266	39.52	first
matK	0.266	47.88	third	matK	0.261	47.56	third	matK	0.267	47.4	third	matK	0.257	46.39	third	matK	0.257	46.44	third	matK	0.251	47.35	third	matK	0.276	47.58	third
rps16	0.235	48.45	second	rps16	0.235	48.45	second	rps16	0.23	48.2	second	rps16	0.23	48.17	second	rps16	0.23	47.44	second	rps16	0.224	50.26	second	rps16	0.241	43.54	second
psbK	0.321	52.36	first	psbK	0.321	56.23	first	psbK	0.328	49.87	first	psbK	0.328	49.87	first	psbK	0.328	49.87	first	psbK	0.293	47.46	first	psbK	0.293	50.03	first
psbI	0.314	25.97	first	psbI	0.314	25.97	first	psbI	0.314	25.97	first	psbI	0.314	25.97	first	psbI	0.286	24.82	first	psbI	0.343	26.7	first	psbI	0.286	26.85	first
atpA	0.246	48.71	first	atpA	0.246	48.71	first	atpA	0.257	48.97	first	atpA	0.253	48.33	first	atpA	0.253	48.25	first	atpA	0.246	47.06	first	atpA	0.24	47.18	first
atpF	0.3	46.72	first	atpF	0.294	46.42	first	atpF	0.311	50.3	first	atpF	0.306	50.08	first	atpF	0.292	51.31	first	atpF	0.296	47.71	first	atpF	0.294	43.65	first
atpH	0.215	48.84	first	atpH	0.215	48.84	first	atpH	0.215	48.84	first	atpH	0.215	48.84	first	atpH	0.215	48.84	first	atpH	0.203	49.1	first	atpH	0.215	49.91	first
atpI	0.234	46.2	first	atpI	0.238	46.47	first	atpI	0.23	45.79	first	atpI	0.234	46.65	first	atpI	0.243	46.7	first	atpI	0.238	45.15	first	atpI	0.234	46.08	first
rps2	0.254	48.35	second	rps2	0.25	48.12	second	rps2	0.241	47.94	second	rps2	0.25	48.8	second	rps2	0.253	48.36	second	rps2	0.262	48.28	second	rps2	0.244	48.33	second
rpoC2	0.268	50.27	second	rpoC2	0.269	50.34	second	rpoC2	0.27	50.48	second	rpoC2	0.269	50.75	second	rpoC2	0.27	50.58	second	rpoC2	0.26	49.55	second	rpoC2	0.259	49.75	second
rpoC1	0.225	48.33	second	rpoC1	0.225	48.24	second	rpoC1	0.235	48.97	second	rpoC1	0.236	48.86	second	rpoC1	0.235	48.59	second	rpoC1	0.244	48.35	second	rpoC1	0.244	48.84	second
rpoB	0.26	49.44	second	rpoB	0.258	49.38	second	rpoB	0.263	49.72	second	rpoB	0.26	49.37	second	rpoB	0.258	49.18	second	rpoB	0.258	49.69	second	rpoB	0.255	48.84	second
petN	0.16	40.34	first	petN	0.16	40.34	first	petN	0.2	30.7	first	petN	0.2	30.7	first	petN	0.2	30.7	first	petN	0.2	30.7	first	petN	0.2	30.7	first
psbM	0.152	61	first	psbM	0.152	61	first	psbM	0.152	61	first	psbM	0.152	61	first	psbM	0.152	61	first	psbM	0.182	61	first	psbM	0.152	61	first
psbD	0.251	42.34	first	psbD	0.242	41.79	first	psbD	0.245	42.29	first	psbD	0.239	42.08	first	psbD	0.254	42.86	first	psbD	0.263	42.44	first	psbD	0.245	42.63	first
psbC	0.261	45.66	first	psbC	0.261	45.66	first	psbC	0.259	45.52	first	psbC	0.265	45.78	first	psbC	0.259	45.6	first	psbC	0.259	45.94	first	psbC	0.263	45.29	first
psbZ	0.237	40.81	first	psbZ	0.237	40.81	first	psbZ	0.237	40.81	first	psbZ	0.237	41.17	first	psbZ	0.237	40.81	first	psbZ	0.22	41.7	first	psbZ	0.203	37.06	first
rps14	0.333	42.92	second	rps14	0.333	42.92	second	rps14	0.323	43.42	second	rps14	0.323	43.36	second	rps14	0.333	44.07	second	rps14	0.365	45.17	second	rps14	0.323	42.86	second
psaB	0.266	48.86	first	psaB	0.265	48.74	first	psaB	0.266	48.83	first	psaB	0.266	48.71	first	psaB	0.261	48.16	first	psaB	0.261	47.97	first	psaB	0.265	46.89	first
psaA	0.291	50.52	first	psaA	0.29	50.5	first	psaA	0.29	49.87	first	psaA	0.297	50.29	first	psaA	0.291	49.69	first	psaA	0.291	49.61	first	psaA	0.284	49.18	first
ycf3	0.28	58.3	third	ycf3	0.28	59.77	third	ycf3	0.286	58.75	third	ycf3	0.28	58.75	third	ycf3	0.292	58.89	third	ycf3	0.286	57.73	third	ycf3	0.298	58.73	third
rps4	0.239	48.83	second	rps4	0.239	48.83	second	rps4	0.244	49	second	rps4	0.239	48.26	second	rps4	0.244	48.85	second	rps4	0.223	47.73	second	rps4	0.234	47.56	second
ndhJ	0.242	44.77	first	ndhJ	0.248	46.13	first	ndhJ	0.242	46.13	first	ndhJ	0.242	45.86	first	ndhJ	0.242	46.84	first	ndhJ	0.255	46.95	first	ndhJ	0.289	51.88	first
ndhK	0.237	49.81	first	ndhK	0.236	49.16	first	ndhK	0.247	49.49	first	ndhK	0.247	50.18	first	ndhK	0.251	50.58	first	ndhK	0.261	49.04	first	ndhK	0.249	48.09	first
ndhC	0.207	59.51	first	ndhC	0.198	60.45	first	ndhC	0.207	50.39	first	ndhC	0.207	59.51	first	ndhC	0.207	59.51	first	ndhC	0.207	60.15	first	ndhC	0.189	44.69	first
atpE	0.284	56.08	first	atpE	0.284	54.15	first	atpE	0.286	57.57	first	atpE	0.276	57.1	first	atpE	0.276	50.16	first	atpE	0.276	53.94	first	atpE	0.254	50.63	first
atpB	0.272	49.11	first	atpB	0.27	48.88	first	atpB	0.272	49.35	first	atpB	0.266	48.83	first	atpB	0.266	48.68	first	atpB	0.272	49.51	first	atpB	0.267	48.78	first
rbcL	0.273	47.85	first	rbcL	0.273	47.85	first	rbcL	0.271	48.36	first	rbcL	0.273	48.42	first	rbcL	0.279	48.35	first	rbcL	0.255	46.78	first	rbcL	0.271	48.9	first
accD	0.249	45.18	third	accD	0.246	45.68	third	accD	0.262	46.06	third	accD	0.262	45.34	third	accD	0.258	46.14	third	accD	0.255	44.41	third	accD	0.253	47.52	third
psaI	0.206	37	first	psaI	0.176	36.74	first	psaI	0.235	37	first	psaI	0.235	37	first	psaI	0.265	35	first	psaI	0.235	32	first	psaI	0.294	31.15	first
ycf4	0.316	56.92	third	ycf4	0.316	56.92	third	ycf4	0.305	56.42	third	ycf4	0.322	56.5	third	ycf4	0.333	56.46	third	ycf4	0.305	52.65	third	ycf4	0.299	50.02	third
cemA	0.272	49.14	third	cemA	0.272	49.14	third	cemA	0.276	48.92	third	cemA	0.276	50.27	third	cemA	0.272	50.28	third	cemA	0.267	46.17	third	cemA	0.292	46.58	third
petA	0.28	51.8	first	petA	0.277	52.05	first	petA	0.282	52.02	first	petA	0.272	51.29	first	petA	0.28	51.44	first	petA	0.274	50.81	first	petA	0.315	52.73	first
psbJ	0.237	31.19	first	psbJ	0.237	31.19	first	psbJ	0.237	31.19	first	psbJ	0.237	31.19	first	psbJ	0.237	31.19	first	psbJ	0.263	31.19	first	psbJ	0.237	27.02	first
psbL	0.351	48.94	first	psbL	0.351	48.94	first	psbL	0.351	48.94	first	psbL	0.351	48.94	first	psbL	0.351	48.94	first	psbL	0.351	48.94	first	psbL	0.297	48.94	first
psbF	0.278	50.5	first	psbF	0.278	50.5	first	psbF	0.278	50.5	first	psbF	0.278	50.5	first	psbF	0.278	50.5	first	psbF	0.278	40	first	psbF	0.278	50.5	first
psbE	0.312	52.12	first	psbE	0.312	52.12	first	psbE	0.325	54.28	first	psbE	0.325	54.28	first	psbE	0.325	52.38	first	psbE	0.35	59.5	first	psbE	0.287	44.22	first
petL	0.2	50.18	first	petL	0.233	50.18	first	petL	0.2	50.18	first	petL	0.233	51	first	petL	0.2	47.68	first	petL	0.167	36.68	first	petL	0.167	50.36	first
petG	0.278	50.5	first	petG	0.278	50.5	first	petG	0.25	50.5	first	petG	0.278	50.5	first	petG	0.25	32.5	first	petG	0.25	37	first	petG	0.278	51.5	first
psaJ	0.275	43.79	first	psaJ	0.275	43.79	first	psaJ	0.262	46.19	first	psaJ	0.262	46.19	first	psaJ	0.262	43.79	first	psaJ	0.286	43.79	first	psaJ	0.286	38.52	first
rpl33	0.4	38.37	second	rpl33	0.4	38.29	second	rpl33	0.4	38.78	second	rpl33	0.385	37.51	second	rpl33	0.4	38.37	second	rpl33	0.385	41.25	second	rpl33	0.323	43.37	second
rps18	0.283	44.66	second	rps18	0.283	44.66	second	rps18	0.283	44.66	second	rps18	0.283	44.66	second	rps18	0.273	39.31	second	rps18	0.263	38.45	second	rps18	0.232	36.89	second
rpl20	0.206	42.98	second	rpl20	0.198	42.22	second	rpl20	0.214	44.77	second	rpl20	0.214	43.82	second	rpl20	0.222	44.33	second	rpl20	0.22	45.19	second	rpl20	0.226	43.91	second
rps12	0.295	46.25	second	rps12	0.295	46.25	second	rps12	0.279	44.93	second	rps12	0.287	45.88	second	rps12	0.295	46.25	second	rps12	0.295	45.27	second	rps12	0.279	46.05	second
clpP	0.269	51.96	third	clpP	0.263	51.22	third	clpP	0.263	51.53	third	clpP	0.263	51.22	third	clpP	0.269	52.02	third	clpP	0.253	51.36	third	clpP	0.28	54.14	third
psbB	0.249	45.48	first	psbB	0.249	45.48	first	psbB	0.243	45.17	first	psbB	0.243	45.49	first	psbB	0.245	45.32	first	psbB	0.237	45.65	first	psbB	0.239	43.65	first
psbN	0.333	44.19	first	psbN	0.333	44.19	first	psbN	0.333	44.19	first	psbN	0.357	49.73	first	psbN	0.31	44.19	first	psbN	0.333	45.98	first	psbN	0.357	46.1	first
psbH	0.25	39.53	first	psbH	0.25	39.53	first	psbH	0.25	36.87	first	psbH	0.25	39.53	first	psbH	0.25	49.12	first	psbH	0.25	49.13	first	psbH	0.206	37.65	first
petB	0.261	45.11	first	petB	0.261	45.11	first	petB	0.261	45.11	first	petB	0.256	45.11	first	petB	0.256	46.95	first	petB	0.266	46.48	first	petB	0.256	43.15	first
petD	0.192	40.12	first	petD	0.192	40.12	first	petD	0.208	43.84	first	petD	0.179	40.49	first	petD	0.186	39.72	first	petD	0.179	42.15	first	petD	0.2	41.28	first
rpoA	0.253	49.08	second	rpoA	0.253	49.16	second	rpoA	0.257	49.65	second	rpoA	0.257	49.78	second	rpoA	0.258	48.64	second	rpoA	0.237	48.59	second	rpoA	0.263	48.83	second
rps11	0.18	43.86	second	rps11	0.173	45.89	second	rps11	0.173	43.22	second	rps11	0.158	39.32	second	rps11	0.18	43.96	second	rps11	0.226	48.51	second	rps11	0.18	44.49	second
rpl36	0.306	45.14	second	rpl36	0.306	45.14	second	rpl36	0.278	45.5	second	rpl36	0.278	45.5	second	rpl36	0.25	46.75	second	rpl36	0.25	40.1	second	rpl36	0.333	25.15	second
infA	0.237	44.01	second	infA	0.25	47.24	second	infA	0.237	47.49	second	infA	0.25	50.85	second	infA	0.256	48.79	second	infA	0.22	48.07	second	infA	0.25	49.75	second
rps8	0.208	36.75	second	rps8	0.208	36.51	second	rps8	0.223	37.7	second	rps8	0.215	36.42	second	rps8	0.223	40.78	second	rps8	0.246	40.63	second	rps8	0.231	38.85	second
rpl14	0.229	45.45	second	rpl14	0.212	44.02	second	rpl14	0.22	44.27	second	rpl14	0.229	44.6	second	rpl14	0.212	46.67	second	rpl14	0.212	47.94	second	rpl14	0.254	43.48	second
rpl16	0.184	36.57	second	rpl16	0.184	36.57	second	rpl16	0.184	36.54	second	rpl16	0.176	36.85	second	rpl16	0.176	36.67	second	rpl16	0.192	35.57	second	rpl16	0.254	39.19	second
rps3	0.213	50.89	second	rps3	0.213	51.42	second	rps3	0.204	48.72	second	rps3	0.209	50.92	second	rps3	0.205	50.32	second	rps3	0.186	48.74	second	rps3	0.206	48.58	second
rpl22	0.226	49.17	second	rpl22	0.226	47.65	second	rpl22	0.218	48.96	second	rpl22	0.226	48.67	second	rpl22	0.234	49.89	second	rpl22	0.21	47.59	second	rpl22	0.235	50.17	second
rps19	0.27	49.2	second	rps19	0.27	49.77	second	rps19	0.258	48.92	second	rps19	0.27	49.2	second	rps19	0.258	47.28	second	rps19	0.27	47.52	second	rps19	0.281	54.47	second
rpl2	0.321	50.84	second	rpl2	0.321	50.84	second	rpl2	0.313	51.9	second	rpl2	0.313	51.9	second	rpl2	0.317	51.15	second	rpl2	0.313	52.04	second	rpl2	0.317	53.03	second
rpl23	0.244	47.86	second	rpl23	0.244	47.86	second	rpl23	0.244	47.86	second	rpl23	0.244	47.86	second	rpl23	0.244	47.86	second	rpl23	0.256	48.46	second	rpl23	0.233	46.61	second
ycf2	0.339	53	third	ycf2	0.34	53.01	third	ycf2	0.344	53.1	third	ycf2	0.343	53.16	third	ycf2	0.341	52.71	third	ycf2	0.345	52.93	third	ycf2	0.343	52.76	third
ndhB	0.273	48.06	first	ndhB	0.273	48.06	first	ndhB	0.275	48.41	first	ndhB	0.275	48.61	first	ndhB	0.275	48.06	first	ndhB	0.28	49.34	first	ndhB	0.275	48.85	first
rps7	0.195	44.89	second	rps7	0.195	44.89	second	rps7	0.188	44.65	second	rps7	0.201	45.73	second	rps7	0.195	44.89	second	rps7	0.195	45.29	second	rps7	0.201	44.12	second
ndhF	0.178	43.69	first	ycf1	0.315	58.31	third	ycf1	0.319	56.16	third	ycf1	0.319	55.92	third	ycf1	0.246	49.68	third	ycf1	0.241	49.48	third	ycf1	0.238	48.61	third
ycf1	0.245	49	third	ndhF	0.171	43.55	first	ndhF	0.174	43.85	first	ndhF	0.177	44.1	first	ndhF	0.185	44.27	first	ndhF	0.178	43.36	first	ndhF	0.191	42.99	first
rpl32	0.229	54.49	second	rpl32	0.229	54.81	second	rpl32	0.25	57.88	second	rpl32	0.271	57.88	second	rpl32	0.208	54.01	second	rpl32	0.25	33.68	second	rpl32	0.188	29.18	second
ccsA	0.213	45.99	first	ccsA	0.213	46.1	first	ccsA	0.211	47.11	first	ccsA	0.211	46.25	first	ccsA	0.203	45.59	first	ccsA	0.195	44.72	first	ccsA	0.227	47.7	first
ndhD	0.225	46.04	first	ndhD	0.226	46.48	first	ndhD	0.226	46.81	first	ndhD	0.236	47.6	first	ndhD	0.229	47.16	first	ndhD	0.225	45.71	first	ndhD	0.254	48.46	first
psaC	0.25	57.18	first	psaC	0.263	60.18	first	psaC	0.276	57.64	first	psaC	0.276	53.64	first	psaC	0.263	60.18	first	psaC	0.276	61	first	psaC	0.237	55.32	first
ndhE	0.227	45.62	first	ndhE	0.227	45.62	first	ndhE	0.227	45.27	first	ndhE	0.216	44.9	first	ndhE	0.216	46.57	first	ndhE	0.227	48.54	first	ndhE	0.268	50.94	first
ndhG	0.208	43.47	first	ndhG	0.208	43.47	first	ndhG	0.19	42.21	first	ndhG	0.196	42.75	first	ndhG	0.179	41.75	first	ndhG	0.183	44.15	first	ndhG	0.213	42.43	first
ndhI	0.228	44.35	first	ndhI	0.227	43.4	first	ndhI	0.221	42.83	first	ndhI	0.222	43.75	first	ndhI	0.216	43.05	first	ndhI	0.22	39.83	first	ndhI	0.245	44.67	first
ndhA	0.194	41.85	first	ndhA	0.194	41.85	first	ndhA	0.2	41.93	first	ndhA	0.206	42.64	first	ndhA	0.197	41.32	first	ndhA	0.208	44.5	first	ndhA	0.203	44.87	first
ndhH	0.232	49.03	first	ndhH	0.229	48.8	first	ndhH	0.226	48.31	first	ndhH	0.218	47.96	first	ndhH	0.24	49.19	first	ndhH	0.223	49.08	first	ndhH	0.221	47.93	first
rps15	0.213	39.48	second	rps15	0.213	39.48	second	rps15	0.213	40.77	second	rps15	0.202	40.26	second	rps15	0.236	40.86	second	rps15	0.236	42.46	second	rps15	0.258	50.18	second

## Sheet: Table S4
Supplementary Table S4 The statistic of the SSRs among Saxifraga
S. saginoides						S. sinomontana						S. umbellulata var. pectinata						S. umbellulata var. umbellulata						S. sessiliflora						S. granulata						S. stolonifera
SSR type	SSR	size	start	end	region	SSR type	SSR	size	start	end	region	SSR type	SSR	size	start	end	region	SSR type	SSR	size	start	end	region	SSR type	SSR	size	start	end	region	SSR type	SSR	size	start	end	region	SSR type	SSR	size	start	end	region
p1	(T)10	10	4300	4309	LSC	p3	(ATA)4	12	1488	1499	LSC	p1	(T)11	11	3454	3464	LSC	p1	(T)10	10	3488	3497	LSC	p6	(CCCTAT)3	18	72	89	LSC	p1	(T)13	13	3114	3126	LSC	c	(A)12ttaggatgtgtaaatgtcaatacagtcaaaataaatcaatttgattgcatgacacaatcaaaacattgaactaagaataaaataaaaaagaaatcgaaa(T)10	121	3918	4038	LSC
p1	(A)11	11	4572	4582	LSC	p1	(T)11	11	4281	4291	LSC	p1	(T)12	12	4318	4329	LSC	p1	(T)10	10	6296	6305	LSC	p1	(A)10	10	1344	1353	LSC	p1	(A)10	10	3360	3369	LSC	p1	(T)11	11	9192	9202	LSC
p1	(T)10	10	6241	6250	LSC	p1	(A)11	11	4554	4564	LSC	p1	(A)10	10	7865	7874	LSC	p5	(TAATT)3	15	7190	7204	LSC	p1	(T)10	10	3474	3483	LSC	p1	(A)11	11	4341	4351	LSC	c	(AT)5(TA)5	20	9613	9632	LSC
p1	(A)14	14	7766	7779	LSC	p1	(T)11	11	6231	6241	LSC	p1	(T)14	14	8036	8049	LSC	p1	(A)10	10	7882	7891	LSC	p1	(T)17	17	4334	4350	LSC	p1	(A)13	13	4565	4577	LSC	p1	(A)10	10	11427	11436	LSC
c	(TA)5tcacgtttatcagcaattccaactctaaagtacgggctcgcaaaattattttatgat(A)10	77	8239	8315	LSC	p1	(A)17	17	7765	7781	LSC	p2	(TA)6	12	8400	8411	LSC	p1	(T)15	15	8058	8072	LSC	p1	(T)11	11	6315	6325	LSC	p1	(A)12	12	7422	7433	LSC	p1	(T)10	10	12838	12847	LSC
p1	(A)10	10	11479	11488	LSC	c	(TA)5tcacgtttatcagcaattccaactctaaagtacgggctcgcaaaattatttaatgat(A)10	77	8246	8322	LSC	p1	(A)10	10	8691	8700	LSC	p2	(TA)5	10	8414	8423	LSC	p1	(A)15	15	7729	7743	LSC	p1	(A)11	11	7643	7653	LSC	p1	(A)10	10	13421	13430	LSC
p1	(T)11	11	12844	12854	LSC	p1	(A)10	10	8779	8788	LSC	p1	(T)15	15	9679	9693	LSC	p1	(T)11	11	9385	9395	LSC	p2	(TA)7	14	8204	8217	LSC	p1	(A)16	16	7950	7965	LSC	p1	(T)11	11	22675	22685	LSC
c	(T)16agagacgaggtaccct(A)13	45	15713	15757	LSC	p1	(A)12	12	11421	11432	LSC	p1	(A)11	11	9974	9984	LSC	p1	(T)14	14	9669	9682	LSC	p1	(A)10	10	8835	8844	LSC	p2	(AT)5	10	9599	9608	LSC	p1	(T)10	10	25930	25939	LSC
p2	(TC)5	10	18312	18321	LSC	p1	(T)11	11	12792	12802	LSC	p1	(A)10	10	11595	11604	LSC	p1	(A)10	10	9963	9972	LSC	p1	(T)14	14	9080	9093	LSC	p1	(T)13	13	9742	9754	LSC	p1	(T)15	15	28863	28877	LSC
p2	(AT)5	10	19299	19308	LSC	c	(T)13agagacgaggtaccct(A)12	41	15667	15707	LSC	p1	(T)10	10	12987	12996	LSC	p1	(A)10	10	11585	11594	LSC	p1	(T)10	10	9334	9343	LSC	p4	(GTCT)3	12	10791	10802	LSC	p1	(T)10	10	29108	29117	LSC
p1	(T)11	11	20328	20338	LSC	p2	(TC)5	10	18255	18264	LSC	p1	(T)10	10	13622	13631	LSC	p1	(T)10	10	12969	12978	LSC	p1	(T)10	10	9614	9623	LSC	p1	(A)10	10	11340	11349	LSC	p1	(T)15	15	29749	29763	LSC
p1	(T)11	11	22319	22329	LSC	p2	(AT)5	10	19242	19251	LSC	p1	(A)11	11	15998	16008	LSC	c	(T)10agggtacttcgtctct(A)13	39	15980	16018	LSC	p2	(AT)5	10	9765	9774	LSC	p1	(A)13	13	12809	12821	LSC	p1	(G)11	11	33594	33604	LSC
p1	(T)10	10	25569	25578	LSC	p1	(T)11	11	20271	20281	LSC	p2	(TC)5	10	18566	18575	LSC	p1	(A)10	10	16165	16174	LSC	c	(A)15tcac(T)10	29	9904	9932	LSC	p2	(TA)5	10	13627	13636	LSC	p3	(TCT)4	12	41432	41443	LSC
p1	(T)10	10	28413	28422	LSC	p1	(T)14	14	22255	22268	LSC	p2	(AT)5	10	19553	19562	LSC	p2	(TC)5	10	18577	18586	LSC	p1	(A)10	10	11532	11541	LSC	p1	(A)12	12	16030	16041	LSC	p1	(A)10	10	43238	43247	LSC
p2	(AT)9	18	30601	30618	LSC	p1	(T)10	10	25508	25517	LSC	p1	(T)10	10	20582	20591	LSC	p2	(AT)5	10	19564	19573	LSC	p1	(A)13	13	15707	15719	LSC	p1	(T)10	10	18065	18074	LSC	p2	(TA)5	10	45813	45822	LSC
p1	(G)11	11	32583	32593	LSC	p5	(TATTG)3	15	26190	26204	LSC	p1	(A)11	11	22170	22180	LSC	p1	(T)10	10	20593	20602	LSC	p2	(TC)5	10	18279	18288	LSC	p2	(TC)5	10	18444	18453	LSC	p3	(TAT)4	12	45971	45982	LSC
p1	(A)11	11	34345	34355	LSC	p1	(A)10	10	27015	27024	LSC	p1	(T)16	16	22584	22599	LSC	p1	(A)10	10	22183	22192	LSC	p2	(AT)5	10	19266	19275	LSC	p2	(AT)5	10	19431	19440	LSC	p1	(A)11	11	46909	46919	LSC
p1	(T)11	11	35169	35179	LSC	p1	(T)11	11	27141	27151	LSC	p1	(T)10	10	25840	25849	LSC	p1	(T)14	14	22606	22619	LSC	p1	(T)11	11	20295	20305	LSC	p1	(T)11	11	22484	22494	LSC	p1	(T)11	11	50584	50594	LSC
p4	(TTTC)3	12	41266	41277	LSC	p2	(AT)6	12	30503	30514	LSC	p1	(A)11	11	27333	27343	LSC	p1	(T)10	10	25860	25869	LSC	p1	(C)10	10	21831	21840	LSC	p1	(T)10	10	25724	25733	LSC	p1	(T)10	10	54041	54050	LSC
p2	(TA)5	10	44516	44525	LSC	p1	(G)11	11	32461	32471	LSC	p1	(T)10	10	27460	27469	LSC	p1	(A)13	13	27350	27362	LSC	p1	(T)13	13	22320	22332	LSC	p1	(T)11	11	27238	27248	LSC	p4	(AAAT)3	12	54156	54167	LSC
p1	(A)11	11	45057	45067	LSC	p1	(A)11	11	34228	34238	LSC	p1	(A)10	10	28084	28093	LSC	p2	(AT)6	12	30916	30927	LSC	p1	(T)10	10	25572	25581	LSC	p1	(T)10	10	27379	27388	LSC	p1	(T)10	10	58497	58506	LSC
c	(TAT)4gtatacgtacttaaatactatataaaaatactat(A)14	60	45428	45487	LSC	p1	(T)11	11	35030	35040	LSC	p1	(T)13	13	28371	28383	LSC	p1	(G)11	11	32872	32882	LSC	p1	(A)13	13	27045	27057	LSC	p1	(T)11	11	29057	29067	LSC	p1	(T)10	10	58999	59008	LSC
p1	(T)11	11	46389	46399	LSC	p1	(T)13	13	40151	40163	LSC	p1	(G)11	11	32427	32437	LSC	p1	(A)10	10	34632	34641	LSC	p1	(T)11	11	27174	27184	LSC	p2	(TA)5	10	31640	31649	LSC	p1	(A)10	10	63845	63854	LSC
p1	(T)10	10	51635	51644	LSC	p4	(TTTC)3	12	41127	41138	LSC	p1	(A)11	11	34176	34186	LSC	p1	(T)11	11	35420	35430	LSC	p2	(AT)5	10	30676	30685	LSC	p5	(ATAAT)3	15	31826	31840	LSC	p4	(TTCA)3	12	64106	64117	LSC
p1	(T)15	15	62218	62232	LSC	p3	(ATA)5	15	41487	41501	LSC	p1	(T)11	11	34977	34987	LSC	p1	(T)10	10	40390	40399	LSC	p1	(G)11	11	33059	33069	LSC	p1	(G)11	11	33683	33693	LSC	c	(TA)5(AT)5	20	65821	65840	LSC
p1	(T)11	11	62523	62533	LSC	p1	(T)12	12	43784	43795	LSC	p4	(TTTC)3	12	40936	40947	LSC	p1	(T)12	12	40541	40552	LSC	p1	(T)11	11	35629	35639	LSC	p1	(T)10	10	34856	34865	LSC	p2	(TA)6	12	66480	66491	LSC
p1	(T)13	13	63349	63361	LSC	p2	(TA)5	10	44365	44374	LSC	p3	(ATA)5	15	41296	41310	LSC	p4	(TTTC)3	12	41545	41556	LSC	p1	(A)10	10	35836	35845	LSC	p3	(TAT)4	12	35783	35794	LSC	p1	(A)12	12	69295	69306	LSC
p2	(TA)5	10	63933	63942	LSC	p1	(A)12	12	44897	44908	LSC	p2	(AT)6	12	44257	44268	LSC	p3	(ATA)4	12	41905	41916	LSC	p1	(A)14	14	40886	40899	LSC	p1	(T)11	11	36581	36591	LSC	p1	(T)10	10	70079	70088	LSC
p1	(A)11	11	64494	64504	LSC	c	(TAT)4gtatacgtacttaaatactatataaaaatact(A)16	60	45252	45311	LSC	p3	(TAT)4	12	45072	45083	LSC	p2	(AT)6	12	44668	44679	LSC	p3	(ATA)5	15	42097	42111	LSC	p1	(A)10	10	41712	41721	LSC	p1	(T)10	10	78444	78453	LSC
p2	(TA)7	14	65183	65196	LSC	p3	(TAT)4	12	48281	48292	LSC	p1	(T)12	12	45820	45831	LSC	p1	(A)12	12	45215	45226	LSC	p5	(TTTAT)3	15	44477	44491	LSC	p1	(T)10	10	42154	42163	LSC	c	(A)11gaaatattatttgtc(A)11	37	79512	79548	LSC
p1	(A)12	12	66348	66359	LSC	p1	(T)10	10	51424	51433	LSC	p1	(T)11	11	47431	47441	LSC	p3	(TAT)4	12	45567	45578	LSC	p1	(A)12	12	45572	45583	LSC	p1	(A)10	10	43908	43917	LSC	p1	(T)11	11	81990	82000	LSC
p1	(A)14	14	66756	66769	LSC	p1	(A)10	10	51951	51960	LSC	p1	(T)10	10	51159	51168	LSC	p1	(T)11	11	46317	46327	LSC	c	(TAT)4gtatacgtactgaaatactataaaaaaaaatcaaattattaatgacgactcaagtc(T)12	80	45917	45996	LSC	p1	(T)17	17	44629	44645	LSC	p3	(TTC)4	12	96413	96424	IR
p4	(AAAT)3	12	71327	71338	LSC	p1	(T)10	10	61581	61590	LSC	p2	(TA)5	10	53440	53449	LSC	p1	(T)11	11	47911	47921	LSC	p1	(T)16	16	46680	46695	LSC	p1	(T)10	10	45995	46004	LSC	p2	(TA)5	10	96723	96732	IR
p1	(A)10	10	72590	72599	LSC	p2	(TA)5	10	62105	62114	LSC	p4	(GAAA)3	12	61052	61063	LSC	p1	(T)10	10	51616	51625	LSC	p1	(T)14	14	47815	47828	LSC	p1	(T)10	10	46778	46787	LSC	p3	(ATT)5	15	108554	108568	SSC
p1	(T)11	11	76068	76078	LSC	p1	(T)13	13	62708	62720	LSC	p1	(A)11	11	61198	61208	LSC	p2	(TA)5	10	53894	53903	LSC	p1	(T)10	10	48489	48498	LSC	p1	(T)11	11	47821	47831	LSC	p1	(A)14	14	110127	110140	SSC
p3	(ATG)4	12	76668	76679	LSC	p2	(TA)5	10	63293	63302	LSC	p2	(TA)5	10	62360	62369	LSC	c	(T)14atttgaaataattgcttagctgtccggtaaaggtaagagtggtcaatagtattcgac(GAAA)3	83	61514	61596	LSC	p1	(T)10	10	49203	49212	LSC	p1	(A)13	13	49829	49841	LSC	p1	(A)11	11	111007	111017	SSC
p1	(A)11	11	77101	77111	LSC	p1	(A)10	10	63854	63863	LSC	c	(TA)5atatatattttaatataactaaagtaaatcctaatttctatttcttctatttcagttggatct(A)12	85	63323	63407	LSC	p2	(TA)5	10	62904	62913	LSC	c	(TAAA)3atgaaaattaaagggtagttagacattagacaaaagaaaaaacactaggtggacagcgaaattcatatgt(A)11	93	49458	49550	LSC	c	(TAAA)3ataagtttatttatcgtttattgaacaaacgctccattgaaataa(T)10	67	50061	50127	LSC	p1	(A)15	15	111804	111818	SSC
p1	(T)11	11	78470	78480	LSC	p2	(TA)7	14	64542	64555	LSC	p1	(A)13	13	63867	63879	LSC	p1	(T)10	10	63490	63499	LSC	p1	(T)10	10	52617	52626	LSC	p1	(T)11	11	51053	51063	LSC	c	(A)10taaaacaaacgatttaaaaatttg(A)10	44	112688	112731	SSC
p4	(ACAT)3	12	79629	79640	LSC	p1	(A)15	15	65709	65723	LSC	p2	(TA)5	10	64558	64567	LSC	p2	(TA)5	10	64090	64099	LSC	p2	(TA)6	12	54940	54951	LSC	p1	(T)10	10	53151	53160	LSC	p2	(GA)5	10	114786	114795	SSC
p1	(T)10	10	106028	106037	SSC	p1	(A)12	12	66120	66131	LSC	p1	(T)12	12	65374	65385	LSC	p1	(T)10	10	66110	66119	LSC	p1	(T)14	14	60888	60901	LSC	p1	(T)10	10	53540	53549	LSC	p4	(TAAA)3	12	116047	116058	SSC
c	(TA)6(T)10	22	106170	106191	SSC	p4	(AAAT)3	12	70675	70686	LSC	p1	(A)13	13	65752	65764	LSC	p1	(A)14	14	66482	66495	LSC	p4	(GAAA)3	12	62599	62610	LSC	p1	(A)14	14	53685	53698	LSC	p4	(CCAA)3	12	118412	118423	SSC
p2	(AT)6	12	107733	107744	SSC	p1	(A)10	10	71934	71943	LSC	c	(A)10gtttgtgccgcttaaatggactaccccaagataaaatcggaatatcttattatctcatactactctttcgatacataatttaatgt(A)10	106	66052	66157	LSC	p1	(A)10	10	66791	66800	LSC	p1	(T)12	12	63627	63638	LSC	c	(T)10gcgaacaagcagttagtttatcagacatatattccatagtagaaaaatgaaattaataagtac(ATTT)3	85	57598	57682	LSC	p1	(C)10	10	120751	120760	SSC
p1	(A)10	10	107932	107941	SSC	p1	(T)10	10	73215	73224	LSC	p1	(A)10	10	73274	73283	LSC	p4	(AAAT)3	12	71371	71382	LSC	c	(TA)5atatatattttaatataactaaagtaaatcctaatttctatttcttctatttcagttggatct(A)10	83	64978	65060	LSC	p1	(A)15	15	59191	59205	LSC	p1	(T)12	12	122985	122996	SSC
p4	(CCAA)3	12	115624	115635	SSC	p1	(T)11	11	75476	75486	LSC	p1	(T)11	11	75456	75466	LSC	p1	(T)10	10	71560	71569	LSC	p2	(TA)6	12	66210	66221	LSC	c	(A)12tg(A)12	26	59318	59343	LSC	p1	(T)10	10	123508	123517	SSC
p1	(T)11	11	120098	120108	SSC	p3	(ATG)4	12	76082	76093	LSC	p3	(ATG)4	12	76062	76073	LSC	p1	(T)11	11	76128	76138	LSC	p1	(A)11	11	67407	67417	LSC	p1	(A)10	10	62267	62276	LSC	p1	(T)13	13	123794	123806	SSC
c	(AT)5aggattcgaatctgttagcatcattactttttttgttcgaactaatgtttttttcggaagttaga(T)15	90	120311	120400	SSC	p1	(A)11	11	76514	76524	LSC	p1	(A)15	15	76494	76508	LSC	p3	(ATG)4	12	76734	76745	LSC	c	(A)10gtttgtgacgcttaaatggactccccatagataagataaaatcggaatatcttattatctcatactactctttcgatacataatttaatgt(A)12	113	67757	67869	LSC	p1	(T)10	10	63027	63036	LSC	p1	(T)13	13	124773	124785	SSC
p1	(T)12	12	121267	121278	SSC	p1	(T)11	11	77866	77876	LSC	p1	(T)12	12	77867	77878	LSC	p1	(A)12	12	77166	77177	LSC	p3	(ATT)4	12	69256	69267	LSC	p1	(T)11	11	63409	63419	LSC	p1	(A)12	12	125012	125023	SSC
						p4	(ACAT)3	12	79025	79036	LSC	p4	(ACAT)3	12	79034	79045	LSC	p2	(TA)5	10	78162	78171	LSC	p1	(A)16	16	72440	72455	LSC	p5	(TCTTT)3	15	63674	63688	LSC	p2	(TA)5	10	136393	136402	IR
						p1	(T)10	10	105469	105478	SSC	p2	(TA)5	10	93626	93635	IR	p1	(T)11	11	78544	78554	LSC	p1	(T)13	13	72644	72656	LSC	c	(TA)5atatatattttaatataactaaagtaaatcctaatttctatttcaattggatct(A)11	75	65628	65702	LSC	p3	(AGA)4	12	136700	136711	IR
						c	(TA)6(T)10	22	105611	105632	SSC	p1	(C)10	10	101760	101769	IR	p4	(ACAT)3	12	79703	79714	LSC	p1	(T)10	10	75028	75037	LSC	c	(A)10gaataaaagaatcggggaagaagcaaagttttttgtttgatcg(CATT)3	65	66169	66233	LSC
						p2	(AT)7	14	107171	107184	SSC	p1	(A)10	10	102070	102079	IR	p2	(TA)5	10	94276	94285	IR	p1	(T)11	11	77228	77238	LSC	p2	(TA)6	12	66844	66855	LSC
						p1	(A)10	10	111072	111081	SSC	p1	(T)10	10	105332	105341	SSC	p1	(A)12	12	102718	102729	IR	p3	(ATG)4	12	77829	77840	LSC	p1	(A)10	10	68054	68063	LSC
						p4	(CCAA)3	12	115030	115041	SSC	c	(TA)6(T)10	22	105465	105486	SSC	p1	(T)10	10	106047	106056	SSC	p1	(A)13	13	78289	78301	LSC	p1	(A)13	13	68459	68471	LSC
						p1	(A)14	14	118540	118553	SSC	p2	(TA)5	10	107029	107038	SSC	c	(TA)6(T)10	22	106180	106201	SSC	p2	(AT)5	10	78991	79000	LSC	p1	(A)11	11	69034	69044	LSC
						p1	(T)11	11	119525	119535	SSC	p2	(AT)6	12	108246	108257	SSC	p2	(TA)6	12	107742	107753	SSC	p1	(T)11	11	79346	79356	LSC	p1	(T)11	11	69188	69198	LSC
						p1	(T)15	15	119813	119827	SSC	p4	(CCAA)3	12	114759	114770	SSC	p2	(AT)5	10	108970	108979	SSC	p4	(ACAT)3	12	81016	81027	LSC	p2	(GA)5	10	69621	69630	LSC
						p1	(T)12	12	120694	120705	SSC	p1	(C)10	10	117786	117795	SSC	p4	(CCAA)3	12	115458	115469	SSC	p1	(T)11	11	95228	95238	IR	p1	(T)10	10	77844	77853	LSC
												p1	(A)14	14	118129	118142	SSC	p1	(C)10	10	118638	118647	SSC	p2	(TA)5	10	95741	95750	IR	p1	(A)15	15	78904	78918	LSC
												p2	(AT)5	10	119318	119327	SSC	p1	(A)14	14	118981	118994	SSC	p1	(A)11	11	104303	104313	IR	p1	(T)11	11	79673	79683	LSC
												p1	(T)11	11	119851	119861	SSC	p1	(T)11	11	119957	119967	SSC	p1	(T)10	10	107568	107577	SSC	p1	(T)11	11	80208	80218	LSC
												p1	(T)12	12	120253	120264	SSC	p1	(T)13	13	120703	120715	SSC	c*	(AT)5(A<T>)(T)9	21	107711	107731	SSC	p4	(ACAT)3	12	81710	81721	LSC
												p1	(T)13	13	120821	120833	SSC	p1	(T)13	13	121673	121685	SSC	p2	(TA)6	12	109275	109286	SSC	p6	(TCCTAA)3	18	91497	91514	IR
												p1	(T)10	10	123788	123797	IR	p1	(T)12	12	124699	124710	IR	p1	(A)13	13	110467	110479	SSC	p2	(TA)5	10	96558	96567	IR
												p1	(G)10	10	124098	124107	IR	p2	(TA)5	10	133143	133152	IR	p1	(T)10	10	115847	115856	SSC	p1	(A)13	13	107038	107050	IR
												p2	(TA)5	10	132232	132241	IR							p4	(CCAA)3	12	117253	117264	SSC	c	(TA)5(T)12	22	108195	108216	SSC
																								p4	(ATTT)3	12	119826	119837	SSC	p3	(ATA)4	12	110100	110111	SSC
																								p1	(C)10	10	120455	120464	SSC	p1	(A)11	11	111285	111295	SSC
																								p1	(A)14	14	120804	120817	SSC	p4	(AATA)3	12	115458	115469	SSC
																								c	(AT)5aggattcgaatctgttagcatcatgactttttttgttcgaactaatatttttttctgaagttaga(T)11	86	122014	122099	SSC	p1	(T)11	11	116291	116301	SSC
																								p1	(T)12	12	122976	122987	SSC	c	(ATA)4aaaagtacttctgaattgatctcatcctttaataattaa(T)12	63	117073	117135	SSC
																								p1	(T)12	12	123544	123555	SSC	p2	(TC)5	10	117294	117303	SSC
																								p1	(T)11	11	126563	126573	IR	p1	(C)10	10	120913	120922	SSC
																								p2	(TA)5	10	135126	135135	IR	p1	(T)10	10	122093	122102	SSC
																								p1	(A)11	11	135638	135648	IR	c	(A)13ttctcaaatcgttcgggattttctttaatatttacaatatatttagtaacg(T)12	76	122258	122333	SSC
																														c	(T)17cactcaactgatatacttctcctaataagagcttgg(T)14	67	122711	122777	SSC
																														p1	(T)12	12	123437	123448	SSC
																														p1	(A)11	11	124218	124228	SSC
																														p1	(T)13	13	124724	124736	IR
																														p2	(TA)5	10	135207	135216	IR
																														p6	(TTAGGA)3	18	140260	140277	IR

## Sheet: Table S5
Supplementary Table S5 The statistic of the long repeats among Saxifraga
S. saginoides				S. sinomontana				S. umbellulata var. pectinata				S. umbellulata var. umbellulata				S. sessiliflora				S. granulata				S. stolonifera
size	type	start site1	start site2	size	type	start site1	start site2	size	type	start site1	start site2	size	type	start site1	start site2	size	type	start site1	start site2	size	type	start site1	start site2	size	type	start site1	start site2
41	F	93447	114847	70	F	74209	74279	41	F	93566	93586	77	F	29445	29481	63	P	128	128	48	P	34677	34677	39	F	32078	32091
41	P	114847	134140	41	F	92840	114247	41	P	93566	132239	40	F	57479	57519	39	F	87957	87975	42	F	95655	116917	44	P	72961	72961
34	P	13863	13863	41	P	114247	133669	41	P	93586	132259	41	F	29445	29517	39	P	87957	142861	42	P	116917	136076	36	P	46168	46168
43	F	86554	86572	44	P	7641	7641	41	F	132239	132259	35	F	86633	86651	39	P	87975	142879	43	F	64714	64748	39	F	43504	117946
43	P	86554	141013	34	P	13822	13822	41	F	92695	114151	35	P	86633	140741	39	F	142861	142879	43	F	88640	88658	42	F	96407	117944
43	P	86572	141031	43	F	85971	85989	41	P	114151	133130	35	P	86651	140759	41	F	94848	116472	43	P	88640	143072	42	P	117944	137355
43	F	141013	141031	43	P	85971	140518	35	F	85964	85982	35	F	140741	140759	41	P	116472	135986	43	P	88658	143090	30	P	8230	45117
40	F	41576	114849	43	P	85989	140536	35	P	85964	139849	41	F	93371	114871	44	P	71330	71330	43	F	143072	143090	36	F	43507	96412
38	P	70239	70239	43	F	140518	140536	35	P	85982	139867	41	P	114871	134015	36	F	67485	67521	39	F	42995	116919	36	P	43507	137356
30	P	7963	42871	40	F	41437	114249	35	F	139849	139867	34	P	14124	14124	34	P	13831	13831	32	P	13999	13999	37	P	68901	68901
36	F	41579	93452	38	P	69594	69594	34	P	14124	14124	43	F	41852	114870	34	P	44450	44450	34	F	104428	104460	35	P	74352	117947
36	P	41579	134140	30	P	7970	42729	34	P	29096	29096	41	F	41853	93371	40	F	42047	116474	34	P	104428	127279	33	P	13449	13449
34	F	102470	102502	36	F	41440	92845	40	F	41246	114153	41	P	41853	134015	33	P	109991	110033	34	P	104460	127311	30	P	66150	66150
34	P	102470	125092	36	P	41440	133669	38	P	69591	69591	38	P	70261	70261	30	P	7932	43408	34	F	127279	127311	32	F	8225	34997
34	P	102502	125124	34	F	101869	101901	30	P	8140	42605	30	P	8163	43196	36	F	42050	94853	30	P	7706	44366	32	F	97110	97124
34	F	125092	125124	34	P	101869	124615	30	P	107770	107809	30	P	108491	108530	36	P	42050	135986	36	F	42998	95660	32	P	97110	136648
30	F	141029	141047	34	P	101901	124647	36	F	41249	92700	34	F	102335	102367	34	P	75020	75020	36	P	42998	136077	32	P	97124	136662
30	F	46493	46521	34	F	124615	124647	36	P	41249	133130	34	P	102335	125026	34	F	103920	103952	32	F	7704	34751	32	F	136648	136662
32	F	7961	33649	30	F	140534	140552	34	F	101684	101716	34	P	102367	125058	34	P	103920	126889	30	P	34753	44366	31	F	32078	32104
30	P	97	133	35	P	73207	73207	34	P	101684	124116	34	F	125026	125058	34	P	103952	126921	30	F	38162	40386	31	P	35849	35849
30	F	21878	77610	30	P	103	131	34	P	101716	124148	30	P	116	148	34	F	126889	126921	30	P	42996	73349	31	F	89671	89689
30	P	33651	42871	32	F	7968	33527	34	F	124116	124148	32	F	8161	33933	31	P	111604	111659	30	F	43007	95669	31	P	89671	144084
30	F	36750	38974	30	F	21821	77023	35	P	73255	73255	30	P	33935	43196	32	F	7930	34125	30	P	43007	136074	31	P	89689	144102
30	P	41577	71621	30	P	33529	42729	32	F	8138	33493	30	F	37000	39224	30	P	34127	43408	30	P	71960	71968	31	F	144087	144105
30	F	41588	93461	30	F	36611	38835	30	P	33495	42605	30	P	41856	71691	30	F	37213	39437	30	P	73349	116920	30	P	245	275
30	F	41588	114861	30	P	41438	70965	30	F	36557	38781	30	F	41867	93385	30	P	42048	72777					30	P	9946	66156
30	P	41588	134137	30	F	41449	92854	30	P	41247	71030	30	P	41867	134012	30	F	42059	94862					30	P	35002	45117
30	P	71621	114850	30	F	41449	114261	30	F	41258	92709					30	F	42059	116486					30	P	43505	74357
30	F	89322	89346	30	P	41449	133666	30	F	41258	114165					30	P	42059	135983					30	F	43516	96421
30	P	89322	138252	30	P	70965	114250	30	P	41258	133127					30	P	61154	61194					30	F	43516	117958
30	P	89346	138276					30	P	71030	114154					30	P	72777	116475					30	P	43516	137353
30	F	138254	138278

## Sheet: Table S6
Supplementary Table S6 The statistic of Ka/Ks ratio among Saxifraga
	S_pect-S_stol	S_pect-S_umbe	S_pect-S_gran	S_sino-S_pect	S_sino-S_stol	S_sino-S_umbe	S_sino-S_gran	S_umbe-S_stol	S_umbe-S_gran	S_sess-S_pect	S_sess-S_sino	S_sess-S_stol	S_sess-S_umbe	S_sess-S_gran	S_gran-S_stol	S_sagi-S_pect	S_sagi-S_stol	S_sagi-S_umbe	S_sagi-S_sess	S_sagi-S_gran
accD	0.136777	0.159634	0.174861	0.358585	0.186391	0.51601	0.268286	0.160346	0.203346	0.107848	0.350172	0.13705	0.132677	0.178773	0.211901	0.140933	0.169491	0.241143	0.124688	0.228547
atpA	0.057223	0.0745948	0.0414184	0.0254829	0.0554471	0.001	0.0255275	0.0501532	0.0296113	0.0758538	0.0301779	0.0404019	0.0408075	0.0186898	0.0253658	0.0254829	0.0554471	0.001	0.0301779	0.0255275
atpB	0.0421811	0.001	0.0511986	0.166157	0.043358	0.137094	0.0479617	0.0480448	0.0488759	0.0302848	0.0351888	0.0367882	0.0375277	0.0354849	0.031976	0.245816	0.0446762	0.179206	0.0398654	0.0500943
atpE	0.151325	0.389068	0.262078	0.194229	0.0590557	0.001	0.120061	0.0887829	0.24178	0.304101	0.001	0.0497881	0.001	0.0728518	0.145301	0.276986	0.0723365	0.001	0.001	0.169809
atpF	0.120933	0.0563762	0.131906	0.0369872	0.146816	0.067853	0.163508	0.134055	0.150704	0.372513	0.467712	0.234344	0.352119	0.293949	0.301188	0.0367993	0.148136	0.067598	0.472141	0.164405
atpI	0.0318164	0.001	0.0186318	0.001	0.0343219	0.001	0.0191548	0.0320001	0.0166146	0.001	0.001	0.0366144	0.001	0.0216219	0.040856	0.001	0.0349481	0.001	0.001	0.0202728
ccsA	0.355348	NA	0.181413	0.357849	0.450897	0.37154	0.2344	0.360345	0.184665	0.291672	0.464053	0.399934	0.284725	0.219143	0.274027	0.377443	0.453571	0.390525	0.48013	0.238164
cemA	0.290316	0.157896	0.296792	0.306481	0.328952	0.37589	0.33859	0.298658	0.310063	0.322194	0.434818	0.286766	0.394178	0.363642	0.412013	0.306481	0.328952	0.37589	0.434818	0.33859
clpP	0.173178	0.168987	0.0668694	0.168987	0.149656	NA	0.0327685	0.149656	0.0327685	0.235256	0.301642	0.118471	0.301642	0.001	0.108475	0.102312	0.134712	0.001	0.140795	0.0294171
infA	0.0440205	0.001	0.001	0.0880988	0.0734093	0.135489	0.0283764	0.0595657	0.001	0.0578164	0.17736	0.0341548	0.086969	0.0338439	0.0498609	0.132555	0.085105	0.300534	0.136791	0.0206613
matK	0.3497	0.151312	0.340243	0.332624	0.364215	0.311719	0.392013	0.338863	0.334527	0.58253	0.803607	0.380753	0.535179	0.386334	0.310221	0.276945	0.364848	0.267225	0.627546	0.383018
ndhA	0.170252	0.266977	0.147143	0.154213	0.162272	0.135119	0.154196	0.165523	0.136483	0.27385	0.175824	0.147883	0.231871	0.120364	0.143971	0.154213	0.162272	0.135119	0.175824	0.154196
ndhB	0.0297774	NA	0.0306418	0.571204	0.0392567	0.641925	0.0411253	0.0316701	0.0302593	0.460696	NA	0.0352599	0.516628	0.0311683	0.001	0.571204	0.0392567	0.641925	NA	0.0411253
ndhC	0.0758956	0.001	0.176426	0.111633	0.067265	0.256992	0.138613	0.0574066	0.265023	0.001	0.256992	0.0574066	NA	0.265023	0.0550193	0.001	0.0574066	NA	NA	0.265023
ndhD	0.149577	0.0984559	0.12685	0.126126	0.188209	0.157878	0.157971	0.155787	0.117804	0.243736	0.321451	0.197833	0.258752	0.183073	0.165921	0.144435	0.192432	0.181412	0.355578	0.167023
ndhE	0.0640413	0.001	0.191502	0.370781	0.037794	0.829259	0.118958	0.0742497	0.240164	0.400224	0.230115	0.0679082	0.682152	0.142791	0.0954609	0.370781	0.037794	0.829259	0.230115	0.118958
ndhF	0.19853	0.307367	0.27162	0.385623	0.217516	0.326605	0.263717	0.205115	0.236015	0.313152	0.2045	0.201006	0.28155	0.212727	0.191646	0.493891	0.222058	0.395808	0.243176	0.281931
ndhG	0.284596	0.68554	0.183312	0.114926	0.339855	0.196402	0.232569	0.321229	0.233605	0.0309847	0.0666856	0.369236	0.0737932	0.231885	0.31439	0.114926	0.339855	0.196402	0.0666856	0.232569
ndhH	0.122096	0.0813006	0.0867106	0.0730972	0.115567	0.107622	0.15704	0.127337	0.126284	0.0338039	0.0861213	0.1435	0.0719844	0.129931	0.0865108	0.0780297	0.126394	0.168881	0.109435	0.193244
ndhI	0.108815	0.376752	0.162319	0.200543	0.126535	0.261342	0.248953	0.127553	0.188796	0.129086	0.617988	0.102268	0.0851939	0.225062	0.0748947	0.112806	0.101406	0.0919247	0.103246	0.191994
ndhJ	0.199783	0.149874	0.103634	0.366546	0.246355	0.235977	0.180846	0.190918	0.116786	0.052164	0.185938	0.237512	0.0750164	0.174455	0.187634	0.188526	0.227002	0.166172	0.137912	0.15488
ndhK	0.155771	0.0539596	0.21969	0.59657	0.108323	0.102906	0.157548	0.138218	0.166061	0.394018	0.136909	0.112509	0.308342	0.182871	0.130268	0.59657	0.108323	0.102906	0.136909	0.157548
petA	0.0521216	0.0437156	0.130539	0.001	0.0477244	0.0336257	0.0999973	0.048865	0.105997	0.074262	0.0556804	0.0483516	0.103478	0.100014	0.0485881	0.001	0.0483458	0.0285755	0.0693271	0.106237
petB	0.0229918	0.001	0.180366	NA	0.0229918	0.001	0.180366	0.0242871	0.182854	0.001	0.001	0.0247971	0.001	0.221775	0.0458243	NA	0.0229918	0.001	0.001	0.180366
petD	0.0452723	0.001	0.001	0.001	0.001	0.001	0.001	0.001	0.001	0.001	0.001	0.001	0.001	0.001	0.001	0.001	0.001	0.001	0.001	0.001
petG	0.001	0.001	0.001	0.001	0.001	NA	0.001	0.001	0.001	0.144111	0.14854	0.0803903	0.14854	0.0991996	0.001	0.001	0.001	NA	0.14854	0.001
petL	0.580911	0.001	0.578825	0.001	0.267359	0.001	0.277867	0.30089	0.298325	NA	0.536941	0.574709	0.655321	0.599806	0.647217	NA	0.580911	0.001	NA	0.578825
psaA	0.0274646	0.001	0.0159262	0.0625407	0.0394856	0.070591	0.0328023	0.026518	0.0161044	0.001	0.0506327	0.0334013	0.001	0.0211382	0.031079	0.0670798	0.0402096	0.0775423	0.0541693	0.033406
psaB	0.00924595	0.001	0.0129543	0.0604706	0.0129523	0.0635537	0.0206824	0.00996411	0.0131266	0.0620118	0.127426	0.0180046	0.0643566	0.0344755	0.0139215	0.0529787	0.012941	0.0577048	0.118948	0.0205424
psaC	0.0499935	0.001	0.001	0.001	0.0680114	0.001	0.001	0.0399913	0.001	0.001	NA	0.0680114	0.001	0.001	0.0313074	0.001	0.0821481	0.001	0.001	0.001
psaI	0.301277	NA	0.001	0.001	0.120345	0.001	0.001	0.301277	0.001	0.001	0.001	0.189392	0.001	0.001	0.193421	0.001	0.187631	0.001	0.001	0.001
psbA	0.001	0.001	0.001	0.001	0.001	0.001	0.001	0.001	0.001	0.001	0.001	0.001	0.001	0.001	0.001	0.001	0.001	0.001	0.001	0.001
psbB	0.0364762	0.001	0.0202447	0.0434749	0.0442484	0.0404105	0.0300268	0.034387	0.020019	0.0276005	0.100297	0.0312401	0.0260465	0.0144326	0.0240011	0.0434749	0.0442484	0.0404105	0.100297	0.0300268
psbC	0.0491692	0.001	0.0167426	0.001	0.0516258	0.001	0.0172487	0.0471216	0.0161035	0.001	0.001	0.0564105	0.001	0.0201047	0.0285517	0.001	0.0516258	0.001	0.001	0.0172487
psbD	0.0106849	0.001	0.0124018	0.001	0.0107894	0.001	0.0140799	0.0106834	0.0118366	0.0348534	0.0348741	0.0193301	0.0335653	0.0230616	0.0164434	0.001	0.00861165	0.001	0.0189092	0.0110681
psbE	0.0325963	0.001	0.001	0.001	0.0553371	0.001	0.001	0.038645	0.001	0.001	0.001	0.0475255	0.001	0.001	0.0248927	0.001	0.0553371	0.001	0.001	0.001
psbH	0.141922	0.001	0.10161	0.001	0.266919	NA	0.20737	0.266919	0.20737	0.405094	NA	0.167547	NA	0.347399	0.125374	0.001	0.266919	NA	NA	0.20737
psbN	0.001	0.330228	NA	NA	0.001	0.330228	NA	0.128803	0.001	0.001	0.001	0.001	0.176027	0.486674	0.256579	NA	0.001	0.330228	0.001	NA
psbT	0.001	NA	0.001	0.001	0.001	0.001	0.001	0.001	0.001	NA	0.271211	0.0451508	NA	0.259846	0.001	0.001	0.001	0.001	0.271211	0.001
psbZ	0.127586	NA	0.28	NA	0.127586	NA	0.28	0.360025	0.803333	NA	NA	0.127586	NA	0.28	0.001	NA	0.127586	NA	NA	0.28
rbcL	0.0386494	0.475502	0.0562897	0.335723	0.0467679	0.322907	0.0854693	0.0449567	0.0395812	0.277249	0.370045	0.0385543	0.222884	0.0925997	0.0496859	0.335723	0.0467679	0.322907	0.370045	0.0854693
rpl14	0.0507662	0.001	0.027077	0.001	0.0467081	0.001	0.0245431	0.0472088	0.0235121	0.237465	0.115613	0.0436292	0.109686	0.001	0.0362684	0.001	0.0438415	0.001	0.0633751	0.0202485
rpl16	0.177951	0.001	0.0442424	0.001	0.168134	0.001	0.0375825	0.162969	0.0355649	0.001	0.001	0.161722	0.001	0.0347397	0.13376	0.001	0.168134	0.001	0.001	0.0375825
rpl20	0.699784	NA	0.451679	0.23145	0.37523	0.0761608	0.244143	0.589565	0.375964	0.997859	0.0584495	0.589994	0.539762	0.295619	0.668821	0.688795	0.524772	0.254065	0.133827	0.333179
rpl22	0.30372	0.0973302	0.105953	0.095219	0.322844	0.188188	0.125046	0.300487	0.125508	0.781595	0.518131	0.371784	0.632627	0.1389	0.199291	0.001	0.305696	0.0880331	0.74875	0.106136
rpl23	0.404043	NA	0.24101	NA	0.404043	NA	0.24101	0.404043	0.24101	NA	NA	0.404043	NA	0.24101	0.32305	NA	0.404043	NA	NA	0.24101
rpl2	0.137622	NA	0.28118	0.0815102	0.0563605	0.0815102	0.164106	0.137622	0.28118	0.953868	0.351066	0.0376565	0.953868	0.181242	0.0367376	0.0815102	0.0563605	0.0815102	0.351066	0.164106
rpl32	0.355444	0.001	0.246038	NA	0.290409	0.155566	0.145159	0.169394	0.175907	0.108705	0.001	0.148497	0.0653291	0.0638917	0.316969	0.186544	0.18658	0.0805962	0.001	0.0784187
rpl33	0.0602721	0.933441	0.686542	NA	0.0565109	0.636266	0.608981	0.0717924	1.54724	NA	NA	0.0290387	0.434392	0.505244	0.151672	NA	0.0290387	0.434392	NA	0.505244
rpl36	0.001	NA	0.001	0.001	0.001	0.001	0.001	0.001	0.001	0.001	0.001	0.001	0.001	0.001	0.001	0.001	0.001	0.001	0.001	0.001
rpoA	0.337476	0.166117	0.266746	0.280703	0.275	0.289985	0.235824	0.317897	0.326389	0.150925	0.149415	0.267234	0.176629	0.208903	0.287486	0.287506	0.289637	0.297781	0.147387	0.255677
rpoB	0.0817835	0.131374	0.148671	0.0956401	0.0913068	0.09089	0.149137	0.0794473	0.154531	0.123403	0.131615	0.0697332	0.115145	0.127469	0.0944444	0.0791663	0.0886393	0.0766474	0.120078	0.144845
rpoC1	0.122368	0.142314	0.120245	0.160207	0.13148	0.18676	0.15333	0.129621	0.133001	0.29526	0.338503	0.137458	0.278335	0.168358	0.0819661	0.120512	0.122243	0.13122	0.306047	0.13948
rpoC2	0.244089	0.208793	0.224032	0.3423	0.273895	0.239932	0.253825	0.249149	0.217269	0.364384	0.386861	0.226979	0.292288	0.227818	0.24601	0.28832	0.268309	0.209537	0.344125	0.241003
rps11	0.0259422	0.001	0.0705151	0.001	0.0229174	0.001	0.0629538	0.0185567	0.0462449	0.001	0.001	0.0268272	0.001	0.0603295	0.0413476	0.001	0.0265994	0.001	0.001	0.0781018
rps12	0.0778059	0.001	0.001	0.001	0.103106	0.001	0.001	0.101473	0.001	0.001	NA	0.103106	0.001	0.001	0.100118	0.001	0.103106	0.001	NA	0.001
rps14	0.0774645	0.271069	0.0578245	0.001	0.0628436	0.121464	0.0447055	0.0976578	0.0953099	0.001	0.001	0.0613974	0.120187	0.0445273	0.113341	0.001	0.0628436	0.121464	0.001	0.0447055
rps15	0.127282	0.001	0.001	0.11659	0.122005	0.078277	0.0626269	0.137913	0.001	0.204783	0.0616005	0.207237	0.14037	NA	0.168537	0.11659	0.122005	0.078277	0.0616005	0.0626269
rps16	0.0492671	NA	0.186078	NA	0.0608437	NA	0.186078	0.0701952	0.246288	0.0592788	0.0738842	0.0712073	0.111726	0.182496	0.0664478	NA	0.0608437	NA	0.0738842	0.186078
rps18	0.0483572	NA	0.001	NA	0.0483572	NA	0.001	0.0483572	0.001	0.137729	0.137729	0.0790959	0.137729	0.0960171	0.0585093	NA	0.0483572	NA	0.137729	0.001
rps19	0.0791531	0.001	0.001	0.245063	0.0674302	NA	0.0633403	0.0991712	0.001	0.124356	0.46138	0.0513742	0.246487	0.0503851	0.0592191	0.001	0.0991712	NA	0.246487	0.001
rps2	0.0714329	0.332653	0.0391672	0.100576	0.0462062	0.001	0.0226623	0.0520654	0.0195494	0.290168	0.097633	0.0499421	0.141287	0.0192113	0.0369471	0.126249	0.048635	0.001	0.122519	0.0220413
rps3	0.156377	0.102249	0.0817425	0.165375	0.238687	0.23206	0.129025	0.176992	0.089893	0.106616	0.814648	0.183304	0.16953	0.0639606	0.107176	0.123935	0.221833	0.173326	0.616265	0.111157
rps4	0.134	0.074965	0.0838129	0.001	0.170563	0.090933	0.115392	0.181771	0.176729	0.0755682	0.224224	0.223613	0.273685	0.0955248	0.112756	0.001	0.170563	0.090933	0.224224	0.115392
rps7	0.125304	0.001	0.0751181	0.001	0.262724	0.001	0.114545	0.138434	0.0810568	0.001	NA	0.262724	0.001	0.114545	0.163953	0.001	0.262724	0.001	NA	0.114545
rps8	0.157748	0.001	0.095567	0.118928	0.131215	0.165223	0.0902075	0.182402	0.104639	0.278816	0.127646	0.245532	0.620219	0.141231	0.0957925	0.145974	0.142895	0.247201	0.173335	0.0839713
ycf1	0.762412	0.201568	1.1201	0.752394	0.582051	0.406701	1.33299	0.574093	0.885544	0.120855	0.369706	0.428072	0.185679	0.644331	1.49066	0.993859	0.692858	0.30437	0.278257	1.68624
ycf2	0.713693	0.305903	0.684889	0.381297	0.772446	0.266926	0.80706	0.682129	0.612097	0.406497	0.494463	0.74186	0.301352	0.83196	0.878655	0.318282	0.747027	0.256265	0.462167	0.755887
ycf3	0.0530472	0.001	0.0410356	0.435729	0.0399488	NA	0.0443061	0.0448795	0.0564205	0.0892005	0.119791	0.0247119	0.182551	0.001	0.0154443	0.240373	0.0210166	NA	0.001	0.001
ycf4	0.151443	0.264839	0.216221	0.530303	0.102093	0.966411	0.149749	0.159529	0.292612	0.204533	0.077694	0.0663105	0.301876	0.056149	0.0686472	0.530303	0.102093	0.966411	0.077694	0.149749

## Sheet: Table S7
Supplementary Table S7 The estimation of positive selection for high-altitude species
gene name	Alternative hypothesis		Null hypothesis		2Δl	df	p-value	positive site
	InL	np	InL	np
psaA	-3361.43	14	-3361.43	13	0	1	1
ndhC	-534.97	14	-534.97	13	0	1	1	26
atpB	-2285.55	14	-2285.55	13	0	1	1
psaC	-370.099	14	-370.099	13	2e-06	1	0.998872
ndhK	-1099.23	14	-1099.23	13	0	1	1
psbL	-158.51	14	-158.51	13	0	1	1
psbB	-2321.62	14	-2321.62	13	0	1	1
rps8	-666.572	14	-666.572	13	0	1	1
psbM	-119.97	14	-119.97	13	0	1	1
psbZ	-260.335	14	-260.864	13	1.05943	1	0.303345
rpoC2	-5867.68	14	-5868.5	13	1.63855	1	0.200524	56;634
cemA	-1137.52	14	-1137.52	13	2e-06	1	0.998872
petL	-154.604	14	-154.604	13	0	1	1
psbE	-376.612	14	-376.612	13	0	1	1
psbF	-154.034	14	-154.034	13	1.6e-05	1	0.996808
psbA	-1528.29	14	-1528.29	13	0	1	1
matK	-2992.52	14	-2992.52	13	0	1	1	252
ndhB	-2116.42	14	-2117.24	13	1.65057	1	0.198882
ndhA	-1828.79	14	-1828.79	13	0	1	1
ndhJ	-798.709	14	-798.709	13	0	1	1
rps11	-638.503	14	-638.503	13	0	1	1
rps14	-471.235	14	-471.235	13	0	1	1	17
ycf3	-752.148	14	-752.308	13	0.319238	1	0.572066	119
rps4	-912.641	14	-912.641	13	0	1	1
ccsA	-1698.58	14	-1698.63	13	0.08872	1	0.765811	269
rps12	-526.14	14	-526.14	13	0	1	1
ycf1	-11026.9	14	-11031	13	8.2192	1	0.00414495	227;425;561;875;917;925;1054;1060;1158;1235;1486
psbK	-283.885	14	-284.178	13	0.58672	1	0.44369	12
atpE	-599.303	14	-599.3	13	0.005856	1	0.939002	14;129;133
rpl16	-668.851	14	-668.851	13	0	1	1
psbC	-1994.71	14	-1994.71	13	0	1	1
ndhF	-4193.99	14	-4193.99	13	0	1	1
ndhG	-878.726	14	-878.726	13	0	1	1
accD	-2450.62	14	-2450.66	13	0.076954	1	0.781468	124
petB	-969.98	14	-969.98	13	0	1	1
ycf2	-10221.2	14	-10221.2	13	2e-06	1	0.998872
psaJ	-186.48	14	-186.48	13	0	1	1
rpl2	-1187.8	14	-1187.95	13	0.30215	1	0.582538
rps16	-426.514	14	-426.514	13	0	1	1	78;84
psbT	-157.869	14	-158.116	13	0.49395	1	0.482171	31 T 0.955*
ndhI	-823.543	14	-826.066	13	5.04516	1	0.0246949	103;159 L 0.991**;165
psaB	-3303.67	14	-3303.67	13	1e-05	1	0.997477	504;587
rps7	-630.567	14	-630.566	13	0.000228	1	0.987953
rps2	-1133.14	14	-1133.14	13	0	1	1	78;203;212
petA	-1546.89	14	-1546.89	13	0	1	1
ndhE	-501.903	14	-501.903	13	0	1	1	13;85
psaI	-175.43	14	-175.43	13	0	1	1
psbH	-339.144	14	-339.144	13	0	1	1
rps3	-1042.84	14	-1042.84	13	0	1	1
petD	-728.241	14	-728.241	13	0	1	1
rpl14	-591.605	14	-591.605	13	0	1	1
atpI	-1120.56	14	-1120.56	13	0	1	1
rps15	-460.498	14	-460.498	13	0	1	1	89
psbN	-197.454	14	-197.454	13	0	1	1
ycf4	-935.2	14	-935.2	13	0	1	1
atpF	-931.342	14	-932.495	13	2.30488	1	0.128968	4;13;61;72;82;89;105
petG	-174.464	14	-174.992	13	1.05527	1	0.304296	34
rpl36	-166.447	14	-166.447	13	0	1	1
psbD	-1594.65	14	-1594.65	13	0	1	1
rpl23	-383.099	14	-383.098	13	0.000874	1	0.976415
ndhD	-2695.32	14	-2695.32	13	0	1	1
ndhH	-1948.61	14	-1948.61	13	0	1	1
rpl20	-632.274	14	-632.274	13	0	1	1
rpoC1	-3360.81	14	-3361.7	13	1.77232	1	0.183095	45;266;570;574;575;580;591;632;656;678
rpoA	-1749.07	14	-1749.07	13	0	1	1
psbJ	-159.261	14	-159.261	13	2e-06	1	0.998872
atpA	-2408.21	14	-2408.21	13	0	1	1
clpP	-909.111	14	-909.111	13	0	1	1	182
infA	-375.063	14	-375.063	13	0	1	1
petN	-112.806	14	-112.806	13	4e-06	1	0.998404
rps19	-432.397	14	-432.397	13	0	1	1
rps18	-460.74	14	-460.741	13	0.000542	1	0.981426	91
psbI	-145.576	14	-145.584	13	0.01711	1	0.895929
rpl33	-322.973	14	-322.984	13	0.022764	1	0.880072	11;19;31
atpH	-312.132	14	-312.132	13	0	1	1
rpl22	-643.585	14	-644.697	13	2.22334	1	0.135939	14;55;121
rpoB	-5036.52	14	-5036.52	13	1.4e-05	1	0.997015
rpl32	-239.647	14	-239.647	13	0	1	1
rbcL	-2197.04	14	-2197.04	13	2e-06	1	0.998872

## Sheet: Table S8
Supplementary Table S8 Information for Saxifraga species examined in this study
Species	Genus	GenBank/SRA number	Location
Saxifraga saginoides	Saxifraga	ON458149	Xizang Autonomous Region, China
Saxifraga sessiliflora	Saxifraga	ON458148	Xizang Autonomous Region, China
Saxifraga sinomontana	Saxifraga	MN104589	Xizang Autonomous Region, China
Saxifraga umbellulata var. pectinata	Saxifraga	NC058983	——
Saxifraga umbellulata var. umbellulata	Saxifraga	OL405262	——
Saxifraga granulata	Saxifraga	PRJNA256922	Central Belgium
Saxifraga stolonifera	Saxifraga	NC037882	——
